# Supplementary material for: The cockroaches of Balta Tepper from China, with the description of four new species (Blattodea, Ectobiidae, Pseudophyllodromiinae)
Source: Zookeys. 2017 Nov 6;(714):13–32. doi: 10.3897/zookeys.714.14041 (PMC5740422; doi:10.3897/zookeys.714.14041)
Supplement: XML Treatment for Balta [file zookeys.714.14041-treatment1.xml]

<!DOCTYPE tp:taxon-treatment
  PUBLIC "-//TaxonX//DTD Taxonomic Treatment Publishing DTD v0 20100105//EN" "tax-treatment-NSO.dtd">
<tp:taxon-treatment xmlns:tp="http://www.plazi.org/taxpub"><tp:treatment-meta><kwd-group><label>Taxon classification</label><kwd><named-content xmlns:xlink="http://www.w3.org/1999/xlink" content-type="kingdom">Animalia</named-content></kwd><kwd><named-content xmlns:xlink="http://www.w3.org/1999/xlink" content-type="order">Blattodea</named-content></kwd><kwd><named-content xmlns:xlink="http://www.w3.org/1999/xlink" content-type="family">Ectobiidae</named-content></kwd></kwd-group><mixed-citation publication-type="journal"><person-group><name><surname>Qiu</surname><given-names>Zhi-Wei</given-names></name><name><surname>Che</surname><given-names>Yan-Li</given-names></name><name><surname>Zheng</surname><given-names>Yu-Hong</given-names></name><name><surname>Wang</surname><given-names>Zong-Qing</given-names></name></person-group><article-title>The cockroaches of <italic><tp:taxon-name><tp:taxon-name-part taxon-name-part-type="genus" reg="Balta">Balta</tp:taxon-name-part></tp:taxon-name></italic> Tepper from China, with the description of four new species (<tp:taxon-name><tp:taxon-name-part taxon-name-part-type="order">Blattodea</tp:taxon-name-part></tp:taxon-name>, <tp:taxon-name><tp:taxon-name-part taxon-name-part-type="family">Ectobiidae</tp:taxon-name-part></tp:taxon-name>, <tp:taxon-name><tp:taxon-name-part taxon-name-part-type="subfamily">Pseudophyllodromiinae</tp:taxon-name-part></tp:taxon-name>)</article-title><source>Zookeys</source><day>6</day><month>11</month><year>2017</year><volume>2017</volume><issue>714</issue><fpage>13</fpage><lpage>32</lpage><pub-id pub-id-type="doi">10.3897/zookeys.714.14041</pub-id></mixed-citation></tp:treatment-meta><tp:nomenclature><tp:taxon-name>
            <tp:taxon-name-part taxon-name-part-type="genus" reg="Balta">Balta</tp:taxon-name-part>
          </tp:taxon-name><tp:taxon-authority>Tepper, 1893</tp:taxon-authority><tp:nomenclature-citation-list><tp:nomenclature-citation><tp:taxon-name>
                <tp:taxon-name-part taxon-name-part-type="genus" reg="Balta">Balta</tp:taxon-name-part>
              </tp:taxon-name><comment>Tepper, 1893: 39. Type species: <tp:taxon-name><tp:taxon-name-part taxon-name-part-type="genus" reg="Balta">Balta</tp:taxon-name-part> <tp:taxon-name-part taxon-name-part-type="species" reg="epilamproides">epilamproides</tp:taxon-name-part></tp:taxon-name> Tepper, 1893: 39. <xref ref-type="bibr" rid="B9">Kirby 1904</xref>: 106; <xref ref-type="bibr" rid="B18">Shelford 1908</xref>: 19; <xref ref-type="bibr" rid="B8">Hebard 1943</xref>: 37; <xref ref-type="bibr" rid="B12">Princis 1951</xref>: 68; <xref ref-type="bibr" rid="B13">1969</xref>: 968; <xref ref-type="bibr" rid="B16">Roth 1991</xref>: 967; <xref ref-type="bibr" rid="B4">Che et al. 2010</xref>: 56.</comment></tp:nomenclature-citation><tp:nomenclature-citation><tp:taxon-name>
                <tp:taxon-name-part taxon-name-part-type="genus" reg="Mareta">Mareta</tp:taxon-name-part>
              </tp:taxon-name><comment>Bolívar, 1895: 371. Type species: <tp:taxon-name><tp:taxon-name-part taxon-name-part-type="genus" reg="Mareta">Mareta</tp:taxon-name-part> <tp:taxon-name-part taxon-name-part-type="species" reg="conspicienda">conspicienda</tp:taxon-name-part></tp:taxon-name> Bolívar; by monotype. <xref ref-type="bibr" rid="B9">Kirby 1904</xref>: 97; <xref ref-type="bibr" rid="B18">Shelford 1908</xref>: 10 (under <tp:taxon-name><tp:taxon-name-part taxon-name-part-type="genus" reg="Phyllodromia">Phyllodromia</tp:taxon-name-part></tp:taxon-name> synonymy); <xref ref-type="bibr" rid="B14">Rehn 1922</xref>: 14; <xref ref-type="bibr" rid="B7">Hebard 1929</xref>: 18; <xref ref-type="bibr" rid="B15">Rehn 1931</xref>: 300. Synonymized with <tp:taxon-name><tp:taxon-name-part taxon-name-part-type="genus" reg="Balta">Balta</tp:taxon-name-part></tp:taxon-name> by <xref ref-type="bibr" rid="B13">Princis 1969</xref>: 968.</comment></tp:nomenclature-citation><tp:nomenclature-citation><tp:taxon-name>
                <tp:taxon-name-part taxon-name-part-type="genus" reg="Eoblatta">Eoblatta</tp:taxon-name-part>
              </tp:taxon-name><comment>Shelford, 1911: 155 (nec <tp:taxon-name><tp:taxon-name-part taxon-name-part-type="genus" reg="Eoblatta">Eoblatta</tp:taxon-name-part></tp:taxon-name> Handlirsch, 1906). Type species: <tp:taxon-name><tp:taxon-name-part taxon-name-part-type="genus" reg="Blatta">Blatta</tp:taxon-name-part> <tp:taxon-name-part taxon-name-part-type="species" reg="notulata">notulata</tp:taxon-name-part></tp:taxon-name> Stål, 1860; by monotype. <xref ref-type="bibr" rid="B6">Hebard 1917</xref>: 26. As a synonym of <tp:taxon-name><tp:taxon-name-part taxon-name-part-type="genus" reg="Balta">Balta</tp:taxon-name-part></tp:taxon-name> in Beccaloni 2014.</comment></tp:nomenclature-citation><tp:nomenclature-citation><!--PageBreak--><tp:taxon-name>
                  <tp:taxon-name-part taxon-name-part-type="genus" reg="Allactina">Allactina</tp:taxon-name-part>
                </tp:taxon-name><comment>Hebard, 1929: 18 (nec <tp:taxon-name><tp:taxon-name-part taxon-name-part-type="genus" reg="Allactina">Allactina</tp:taxon-name-part></tp:taxon-name> Curran, 1924). Type species: <tp:taxon-name><tp:taxon-name-part taxon-name-part-type="genus" reg="Allactina">Allactina</tp:taxon-name-part> <tp:taxon-name-part taxon-name-part-type="species" reg="jacobsoni">jacobsoni</tp:taxon-name-part></tp:taxon-name> Hebard, 1929. Synonymized with <tp:taxon-name><tp:taxon-name-part taxon-name-part-type="genus" reg="Balta">Balta</tp:taxon-name-part></tp:taxon-name> by <xref ref-type="bibr" rid="B13">Princis 1969</xref>: 968. </comment></tp:nomenclature-citation><tp:nomenclature-citation><tp:taxon-name>
                <tp:taxon-name-part taxon-name-part-type="genus" reg="Graptoblatta">Graptoblatta</tp:taxon-name-part>
              </tp:taxon-name><comment>Hebard, 1929: 23. Type species: <tp:taxon-name><tp:taxon-name-part taxon-name-part-type="genus" reg="Blatta">Blatta</tp:taxon-name-part> <tp:taxon-name-part taxon-name-part-type="species" reg="notulata">notulata</tp:taxon-name-part></tp:taxon-name> Stål, 1860. <xref ref-type="bibr" rid="B13">Princis 1969</xref>: 957 (as a synonym of <tp:taxon-name><tp:taxon-name-part taxon-name-part-type="genus" reg="Lupparia">Lupparia</tp:taxon-name-part></tp:taxon-name>). Synonymized with <tp:taxon-name><tp:taxon-name-part taxon-name-part-type="genus" reg="Balta">Balta</tp:taxon-name-part></tp:taxon-name> by <xref ref-type="bibr" rid="B13">Princis 1969</xref>: 968.</comment></tp:nomenclature-citation></tp:nomenclature-citation-list></tp:nomenclature><tp:treatment-sec sec-type="diagnosis" id="SECID0EJOAC"><title>Diagnosis.</title><p>See <xref ref-type="bibr" rid="B4">Che et al. (2010)</xref>.</p></tp:treatment-sec><tp:treatment-sec sec-type="discussion" id="SECID0ETOAC"><title>Discussion.</title><p>The characters of <italic><tp:taxon-name><tp:taxon-name-part taxon-name-part-type="genus" reg="Lupparia">L.</tp:taxon-name-part> <tp:taxon-name-part taxon-name-part-type="species" reg="nodigera">nodigera</tp:taxon-name-part></tp:taxon-name></italic> Bey-Bienko and <italic><tp:taxon-name><tp:taxon-name-part taxon-name-part-type="genus" reg="Lupparia">L.</tp:taxon-name-part> <tp:taxon-name-part taxon-name-part-type="species" reg="valida">valida</tp:taxon-name-part></tp:taxon-name></italic> Bey-Bienko were compared with the generic diagnosis of <italic><tp:taxon-name><tp:taxon-name-part taxon-name-part-type="genus" reg="Lupparia">Lupparia</tp:taxon-name-part></tp:taxon-name></italic>: the hind wing of the two species with the apical triangle small or not distinct differs from the main generic characters of <italic><tp:taxon-name><tp:taxon-name-part taxon-name-part-type="genus" reg="Lupparia">Lupparia</tp:taxon-name-part></tp:taxon-name></italic>, and are consistent with <italic><tp:taxon-name><tp:taxon-name-part taxon-name-part-type="genus" reg="Balta">Balta</tp:taxon-name-part></tp:taxon-name></italic>. The two species also share the following characters: 1) abdominal tergites unspecialized, tarsal claws strongly asymmetrical and unspecialized; 2) median phallomere appendage present and with brush-like structure; 3) front femur type B or C, which are also consistent with <italic><tp:taxon-name><tp:taxon-name-part taxon-name-part-type="genus" reg="Balta">Balta</tp:taxon-name-part></tp:taxon-name></italic>. Therefore the two species are transferred to the genus <italic><tp:taxon-name><tp:taxon-name-part taxon-name-part-type="genus" reg="Balta">Balta</tp:taxon-name-part></tp:taxon-name></italic>.</p></tp:treatment-sec><tp:treatment-sec sec-type="Checklist of Balta species from China" id="SECID0ETAAE"><title>Checklist of <italic><tp:taxon-name><tp:taxon-name-part taxon-name-part-type="genus" reg="Balta">Balta</tp:taxon-name-part></tp:taxon-name></italic> species from China</title><p>
            <italic><tp:taxon-name><tp:taxon-name-part taxon-name-part-type="genus" reg="Balta">B.</tp:taxon-name-part> <tp:taxon-name-part taxon-name-part-type="species" reg="barbellata">barbellata</tp:taxon-name-part></tp:taxon-name></italic> Che &amp; Chen, 2010 China (Hainan)</p><p>
            <italic><tp:taxon-name><tp:taxon-name-part taxon-name-part-type="genus" reg="Balta">B.</tp:taxon-name-part> <tp:taxon-name-part taxon-name-part-type="species" reg="curvirostris">curvirostris</tp:taxon-name-part></tp:taxon-name></italic> Che &amp; Chen, 2010 China (Hainan)</p><p>
            <italic><tp:taxon-name><tp:taxon-name-part taxon-name-part-type="genus" reg="Balta">B.</tp:taxon-name-part> <tp:taxon-name-part taxon-name-part-type="species" reg="crena">crena</tp:taxon-name-part></tp:taxon-name></italic> sp. n. China (Yunnan)</p><p>
            <italic><tp:taxon-name><tp:taxon-name-part taxon-name-part-type="genus" reg="Balta">B.</tp:taxon-name-part> <tp:taxon-name-part taxon-name-part-type="species" reg="dissecta">dissecta</tp:taxon-name-part></tp:taxon-name></italic> Che &amp; Wang, 2010 China (Fujian)</p><p>
            <italic><tp:taxon-name><tp:taxon-name-part taxon-name-part-type="genus" reg="Balta">B.</tp:taxon-name-part> <tp:taxon-name-part taxon-name-part-type="species" reg="hwangorum">hwangorum</tp:taxon-name-part></tp:taxon-name></italic> Bey-Bienko, 1958 China (Yunnan)</p><p>
            <italic><tp:taxon-name><tp:taxon-name-part taxon-name-part-type="genus" reg="Balta">B.</tp:taxon-name-part> <tp:taxon-name-part taxon-name-part-type="species" reg="jinlinorum">jinlinorum</tp:taxon-name-part></tp:taxon-name></italic> Che &amp; Wang, 2010 South China</p><p>
            <italic><tp:taxon-name><tp:taxon-name-part taxon-name-part-type="genus" reg="Balta">B.</tp:taxon-name-part> <tp:taxon-name-part taxon-name-part-type="species" reg="maculata">maculata</tp:taxon-name-part></tp:taxon-name></italic> sp. n. China (Yunnan)</p><p>
            <italic><tp:taxon-name><tp:taxon-name-part taxon-name-part-type="genus" reg="Balta">B.</tp:taxon-name-part> <tp:taxon-name-part taxon-name-part-type="species" reg="nodigera">nodigera</tp:taxon-name-part></tp:taxon-name></italic> (Bey-Bienko, 1958), comb. n. China (Yunnan)</p><p>
            <italic><tp:taxon-name><tp:taxon-name-part taxon-name-part-type="genus" reg="Balta">B.</tp:taxon-name-part> <tp:taxon-name-part taxon-name-part-type="species" reg="notulata">notulata</tp:taxon-name-part></tp:taxon-name></italic> Stål, 1860 (Oriental region islands, Indian Ocean islands, Korean Peninsula, Australasian islands)</p><p>
            <italic><tp:taxon-name><tp:taxon-name-part taxon-name-part-type="genus" reg="Balta">B.</tp:taxon-name-part> <tp:taxon-name-part taxon-name-part-type="species" reg="spinea">spinea</tp:taxon-name-part></tp:taxon-name></italic> Che &amp; Chen, 2010 China (Hainan)</p><p>
            <italic><tp:taxon-name><tp:taxon-name-part taxon-name-part-type="genus" reg="Balta">B.</tp:taxon-name-part> <tp:taxon-name-part taxon-name-part-type="species" reg="spinescens">spinescens</tp:taxon-name-part></tp:taxon-name></italic> Che &amp; Wang, 2010 (Southeast China)</p><p>
            <italic><tp:taxon-name><tp:taxon-name-part taxon-name-part-type="genus" reg="Balta">B.</tp:taxon-name-part> <tp:taxon-name-part taxon-name-part-type="species" reg="tangi">tangi</tp:taxon-name-part></tp:taxon-name></italic> sp. n. China (Yunnan)</p><p>
            <italic><tp:taxon-name><tp:taxon-name-part taxon-name-part-type="genus" reg="Balta">B.</tp:taxon-name-part> <tp:taxon-name-part taxon-name-part-type="species" reg="valida">valida</tp:taxon-name-part></tp:taxon-name></italic> (Bey-Bienko, 1958), comb. n. China (Yunnan)</p><p>
            <italic><tp:taxon-name><tp:taxon-name-part taxon-name-part-type="genus" reg="Balta">B.</tp:taxon-name-part> <tp:taxon-name-part taxon-name-part-type="species" reg="vilis">vilis</tp:taxon-name-part></tp:taxon-name></italic> Brunner von Wattenwyl, 1865 (Southeast Asia, East Asia)</p><p>
            <italic><tp:taxon-name><tp:taxon-name-part taxon-name-part-type="genus" reg="Balta">B.</tp:taxon-name-part> <tp:taxon-name-part taxon-name-part-type="species" reg="yaoi">yaoi</tp:taxon-name-part></tp:taxon-name></italic> sp. n. China (Yunnan)</p></tp:treatment-sec><tp:treatment-sec sec-type="key" id="SECID0EKHAE"><title>Key to species of <italic><tp:taxon-name><tp:taxon-name-part taxon-name-part-type="genus" reg="Balta">Balta</tp:taxon-name-part></tp:taxon-name></italic> from China (males)</title><table-wrap content-type="key" position="anchor" orientation="portrait"><table id="TID0EDKAC" rules="all"><tbody><tr><td rowspan="1" colspan="1">1</td><td rowspan="1" colspan="1">Tegmina with round black spots (Figs <xref ref-type="fig" rid="F1">3</xref>, <xref ref-type="fig" rid="F1">7</xref>)</td><td rowspan="1" colspan="1">
                    <bold>2</bold>
                  </td></tr><tr><td rowspan="1" colspan="1">–</td><td rowspan="1" colspan="1">Tegmina without black spots (Figs <xref ref-type="fig" rid="F1">1</xref>, <xref ref-type="fig" rid="F1">5</xref>, <xref ref-type="fig" rid="F1">9</xref>, <xref ref-type="fig" rid="F1">11</xref>, <xref ref-type="fig" rid="F1">13</xref>)</td><td rowspan="1" colspan="1">
                    <bold>3</bold>
                  </td></tr><tr><td rowspan="1" colspan="1">2</td><td rowspan="1" colspan="1">Median phallomere appendage simple, arched, and without brush-like structure (Fig. <xref ref-type="fig" rid="F5">62</xref>)</td><td rowspan="1" colspan="1">
                    <bold><italic><tp:taxon-name><tp:taxon-name-part taxon-name-part-type="genus" reg="Balta">B.</tp:taxon-name-part> <tp:taxon-name-part taxon-name-part-type="species" reg="yaoi">yaoi</tp:taxon-name-part></tp:taxon-name></italic> sp. n.</bold>
                  </td></tr><tr><td rowspan="1" colspan="1">‒</td><td rowspan="1" colspan="1">Median phallomere appendage with brush-like structure (Fig. <xref ref-type="fig" rid="F3">38</xref>)</td><td rowspan="1" colspan="1">
                    <bold><italic><tp:taxon-name><tp:taxon-name-part taxon-name-part-type="genus" reg="Balta">B.</tp:taxon-name-part> <tp:taxon-name-part taxon-name-part-type="species" reg="maculata">maculata</tp:taxon-name-part></tp:taxon-name></italic> sp. n.</bold>
                  </td></tr><!--PageBreak--><tr><td rowspan="1" colspan="1">3</td><td rowspan="1" colspan="1">Vertex with dark stripes or bands</td><td rowspan="1" colspan="1">
                    <bold>4</bold>
                  </td></tr><tr><td rowspan="1" colspan="1">‒</td><td rowspan="1" colspan="1">Vertex unicolored, without stripes (Figs <xref ref-type="fig" rid="F4">40</xref>, <xref ref-type="fig" rid="F6">64</xref>, <xref ref-type="fig" rid="F7">76</xref>, <xref ref-type="fig" rid="F8">88</xref>)</td><td rowspan="1" colspan="1">
                    <bold>5</bold>
                  </td></tr><tr><td rowspan="1" colspan="1">4</td><td rowspan="1" colspan="1">Styli triangular, median phallomere long, sticklike, with blunt base, and bifurcated near apex, one arched appendage present</td><td rowspan="1" colspan="1">
                    <bold><italic><tp:taxon-name><tp:taxon-name-part taxon-name-part-type="genus" reg="Balta">B.</tp:taxon-name-part> <tp:taxon-name-part taxon-name-part-type="species" reg="spinea">spinea</tp:taxon-name-part></tp:taxon-name></italic></bold>
                  </td></tr><tr><td rowspan="1" colspan="1">‒</td><td rowspan="1" colspan="1">Styli elliptical, with scattered fine spines, median phallomere long, sticklike and curved with base blunt and apex brush-like, one arched appendage with apex and base brushlike</td><td rowspan="1" colspan="1">
                    <bold><italic><tp:taxon-name><tp:taxon-name-part taxon-name-part-type="genus" reg="Balta">B.</tp:taxon-name-part> <tp:taxon-name-part taxon-name-part-type="species" reg="spinescens">spinescens</tp:taxon-name-part></tp:taxon-name></italic></bold>
                  </td></tr><tr><td rowspan="1" colspan="1">5</td><td rowspan="1" colspan="1">Styli globular</td><td rowspan="1" colspan="1">
                    <bold><italic><tp:taxon-name><tp:taxon-name-part taxon-name-part-type="genus" reg="Balta">B.</tp:taxon-name-part> <tp:taxon-name-part taxon-name-part-type="species" reg="notulata">notulata</tp:taxon-name-part></tp:taxon-name></italic></bold>
                  </td></tr><tr><td rowspan="1" colspan="1">‒</td><td rowspan="1" colspan="1">Styli finger-like or conical (Figs <xref ref-type="fig" rid="F2">23</xref>, <xref ref-type="fig" rid="F4">48</xref>, <xref ref-type="fig" rid="F6">72</xref>, <xref ref-type="fig" rid="F7">84</xref>, <xref ref-type="fig" rid="F8">96</xref>)</td><td rowspan="1" colspan="1">
                    <bold>6</bold>
                  </td></tr><tr><td rowspan="1" colspan="1">6</td><td rowspan="1" colspan="1">Face black (Fig. <xref ref-type="fig" rid="F1">10</xref>)</td><td rowspan="1" colspan="1">
                    <bold><italic><tp:taxon-name><tp:taxon-name-part taxon-name-part-type="genus" reg="Balta">B.</tp:taxon-name-part> <tp:taxon-name-part taxon-name-part-type="species" reg="hwangorum">hwangorum</tp:taxon-name-part></tp:taxon-name></italic></bold>
                  </td></tr><tr><td rowspan="1" colspan="1">‒</td><td rowspan="1" colspan="1">Face brownish yellow (Figs <xref ref-type="fig" rid="F1">2</xref>, <xref ref-type="fig" rid="F1">6</xref>, <xref ref-type="fig" rid="F1">12</xref>, <xref ref-type="fig" rid="F1">14</xref>), or with brown stripes (Figs <xref ref-type="fig" rid="F4">40</xref>)</td><td rowspan="1" colspan="1">
                    <bold>7</bold>
                  </td></tr><tr><td rowspan="1" colspan="1">7</td><td rowspan="1" colspan="1">Styli arising on the inner side of lateral lobes of subgenital plate (Fig. <xref ref-type="fig" rid="F8">96</xref>)</td><td rowspan="1" colspan="1">
                    <bold>8</bold>
                  </td></tr><tr><td rowspan="1" colspan="1">‒</td><td rowspan="1" colspan="1">Styli arising on the apex of lateral lobes of subgenital plate (Figs <xref ref-type="fig" rid="F2">24</xref>, <xref ref-type="fig" rid="F4">48</xref>, <xref ref-type="fig" rid="F7">84</xref>)</td><td rowspan="1" colspan="1">
                    <bold>12</bold>
                  </td></tr><tr><td rowspan="1" colspan="1">8</td><td rowspan="1" colspan="1">Front femur type B<sub>2</sub> or B<sub>3</sub> (Fig. <xref ref-type="fig" rid="F8">93</xref>)</td><td rowspan="1" colspan="1">
                    <bold>9</bold>
                  </td></tr><tr><td rowspan="1" colspan="1">‒</td><td rowspan="1" colspan="1">Front femur type C<sub>2</sub> or C<sub>3</sub> (Figs <xref ref-type="fig" rid="F4">45</xref>, <xref ref-type="fig" rid="F7">81</xref>)</td><td rowspan="1" colspan="1">
                    <bold>11</bold>
                  </td></tr><tr><td rowspan="1" colspan="1">9</td><td rowspan="1" colspan="1">Front femur type B<sub>2</sub></td><td rowspan="1" colspan="1">
                    <bold><italic><tp:taxon-name><tp:taxon-name-part taxon-name-part-type="genus" reg="Balta">B.</tp:taxon-name-part> <tp:taxon-name-part taxon-name-part-type="species" reg="jinlinorum">jinlinorum</tp:taxon-name-part></tp:taxon-name></italic></bold>
                  </td></tr><tr><td rowspan="1" colspan="1">‒</td><td rowspan="1" colspan="1">Front femur type B<sub>3</sub> (Fig. <xref ref-type="fig" rid="F8">93</xref>)</td><td rowspan="1" colspan="1">
                    <bold>10</bold>
                  </td></tr><tr><td rowspan="1" colspan="1">10</td><td rowspan="1" colspan="1">Styli short, the posterior part of subgenital plate strongly protruding in the middle and with trapezoid shape</td><td rowspan="1" colspan="1">
                    <bold><italic><tp:taxon-name><tp:taxon-name-part taxon-name-part-type="genus" reg="Balta">B.</tp:taxon-name-part> <tp:taxon-name-part taxon-name-part-type="species" reg="valida">valida</tp:taxon-name-part></tp:taxon-name></italic> comb. n.</bold>
                  </td></tr><tr><td rowspan="1" colspan="1">‒</td><td rowspan="1" colspan="1">Styli short, the posterior part of subgenital plate arced in the middle of emargination but without trapezoid shape</td><td rowspan="1" colspan="1">
                    <bold><italic><tp:taxon-name><tp:taxon-name-part taxon-name-part-type="genus" reg="Balta">B.</tp:taxon-name-part> <tp:taxon-name-part taxon-name-part-type="species" reg="barbellata">barbellata</tp:taxon-name-part></tp:taxon-name></italic></bold>
                  </td></tr><tr><td rowspan="1" colspan="1">11</td><td rowspan="1" colspan="1">Face without stripes (Fig. <xref ref-type="fig" rid="F7">76</xref>), front femur type C2 (Fig. <xref ref-type="fig" rid="F7">81</xref>)</td><td rowspan="1" colspan="1">
                    <bold><italic><tp:taxon-name><tp:taxon-name-part taxon-name-part-type="genus" reg="Balta">B.</tp:taxon-name-part> <tp:taxon-name-part taxon-name-part-type="species" reg="nodigera">nodigera</tp:taxon-name-part></tp:taxon-name></italic> comb. n.</bold>
                  </td></tr><tr><td rowspan="1" colspan="1">‒</td><td rowspan="1" colspan="1">Face with stripes (Fig. <xref ref-type="fig" rid="F4">40</xref>), front femur type C3 (Fig. <xref ref-type="fig" rid="F4">43</xref>)</td><td rowspan="1" colspan="1">
                    <bold><italic><tp:taxon-name><tp:taxon-name-part taxon-name-part-type="genus" reg="Balta">B.</tp:taxon-name-part> <tp:taxon-name-part taxon-name-part-type="species" reg="tangi">tangi</tp:taxon-name-part></tp:taxon-name></italic> sp. n.</bold>
                  </td></tr><tr><td rowspan="1" colspan="1">12</td><td rowspan="1" colspan="1">Subgenital plate with spines (Figs <xref ref-type="fig" rid="F2">23</xref>, <xref ref-type="fig" rid="F2">24</xref>)</td><td rowspan="1" colspan="1">
                    <bold>13</bold>
                  </td></tr><tr><td rowspan="1" colspan="1">‒</td><td rowspan="1" colspan="1">Subgenital plate without spines</td><td rowspan="1" colspan="1">
                    <bold>14</bold>
                  </td></tr><tr><td rowspan="1" colspan="1">13</td><td rowspan="1" colspan="1">Hind margin of supra-anal plate with U-shape concavity medially (Fig. <xref ref-type="fig" rid="F2">22</xref>), the apex of median phallomere with some long setae (Fig. <xref ref-type="fig" rid="F2">26</xref>)</td><td rowspan="1" colspan="1">
                    <bold><italic><tp:taxon-name><tp:taxon-name-part taxon-name-part-type="genus" reg="Balta">B.</tp:taxon-name-part> <tp:taxon-name-part taxon-name-part-type="species" reg="crena">crena</tp:taxon-name-part></tp:taxon-name></italic> sp. n.</bold>
                  </td></tr><tr><td rowspan="1" colspan="1">‒</td><td rowspan="1" colspan="1">Hind margin of supra-anal plate broadly rounded, the apex of median phallomere with some long setae</td><td rowspan="1" colspan="1">
                    <bold><italic><tp:taxon-name><tp:taxon-name-part taxon-name-part-type="genus" reg="Balta">B.</tp:taxon-name-part> <tp:taxon-name-part taxon-name-part-type="species" reg="dissecta">dissecta</tp:taxon-name-part></tp:taxon-name></italic></bold>
                  </td></tr><tr><td rowspan="1" colspan="1">14</td><td rowspan="1" colspan="1">Pronotum length 3.0–3.8mm</td><td rowspan="1" colspan="1">
                    <bold><italic><tp:taxon-name><tp:taxon-name-part taxon-name-part-type="genus" reg="Balta">B.</tp:taxon-name-part> <tp:taxon-name-part taxon-name-part-type="species" reg="curvirostris">curvirostris</tp:taxon-name-part></tp:taxon-name></italic></bold>
                  </td></tr><tr><td rowspan="1" colspan="1">‒</td><td rowspan="1" colspan="1">Pronotum length 1.9–2.0mm</td><td rowspan="1" colspan="1">
                    <bold><italic><tp:taxon-name><tp:taxon-name-part taxon-name-part-type="genus" reg="Balta">B.</tp:taxon-name-part> <tp:taxon-name-part taxon-name-part-type="species" reg="vilis">vilis</tp:taxon-name-part></tp:taxon-name></italic></bold>
                  </td></tr></tbody></table></table-wrap></tp:treatment-sec><tp:treatment-sec><!--Section generated to contain objects referenced in tp:taxon-treatment.--><fig id="F1" position="float" orientation="portrait"><label>Figures 1–14.</label><caption><p>
                <bold>1–2</bold> <italic><tp:taxon-name><tp:taxon-name-part taxon-name-part-type="genus" reg="Balta">Balta</tp:taxon-name-part> <tp:taxon-name-part taxon-name-part-type="species" reg="crena">crena</tp:taxon-name-part></tp:taxon-name></italic> sp. n., male: holotype <bold>1</bold> dorsal view <bold>2</bold> ventral view <bold>3–4</bold> <italic><tp:taxon-name><tp:taxon-name-part taxon-name-part-type="genus" reg="Balta">Balta</tp:taxon-name-part> <tp:taxon-name-part taxon-name-part-type="species" reg="maculata">maculata</tp:taxon-name-part></tp:taxon-name></italic> sp. n., male: holotype <bold>3</bold> dorsal view <bold>4</bold> ventral view <bold>5–6</bold> <italic><tp:taxon-name><tp:taxon-name-part taxon-name-part-type="genus" reg="Balta">Balta</tp:taxon-name-part> <tp:taxon-name-part taxon-name-part-type="species" reg="tangi">tangi</tp:taxon-name-part></tp:taxon-name></italic> sp. n., male: holotype <bold>5</bold> dorsal view <bold>6</bold> ventral view <bold>7–8</bold> <italic><tp:taxon-name><tp:taxon-name-part taxon-name-part-type="genus" reg="Balta">Balta</tp:taxon-name-part> <tp:taxon-name-part taxon-name-part-type="species" reg="yaoi">yaoi</tp:taxon-name-part></tp:taxon-name></italic> sp. n., male: holotype <bold>7</bold> dorsal view <bold>8</bold> ventral view <bold>9–10</bold> <italic><tp:taxon-name><tp:taxon-name-part taxon-name-part-type="genus" reg="Balta">Balta</tp:taxon-name-part> <tp:taxon-name-part taxon-name-part-type="species" reg="hwangorum">hwangorum</tp:taxon-name-part></tp:taxon-name></italic> Bey-Bienko, 1958, male <bold>9</bold> dorsal view <bold>10</bold> ventral view <bold>11–12</bold> <italic><tp:taxon-name><tp:taxon-name-part taxon-name-part-type="genus" reg="Balta">Balta</tp:taxon-name-part> <tp:taxon-name-part taxon-name-part-type="species" reg="nodigera">nodigera</tp:taxon-name-part></tp:taxon-name></italic> (Bey-Bienko, 1958) comb. n., male <bold>11</bold> dorsal view <bold>12</bold> ventral view <bold>13–14</bold> <italic><tp:taxon-name><tp:taxon-name-part taxon-name-part-type="genus" reg="Balta">Balta</tp:taxon-name-part> <tp:taxon-name-part taxon-name-part-type="species" reg="valida">valida</tp:taxon-name-part></tp:taxon-name></italic> (Bey-Bienko, 1958), comb. n., male <bold>13</bold> dorsal view <bold>14</bold> ventral view.</p></caption><graphic xmlns:xlink="http://www.w3.org/1999/xlink" xlink:href="zookeys-714-013-g001.jpg" position="float" orientation="portrait" xlink:type="simple" id="oo_166738.jpg"/></fig><fig id="F5" position="float" orientation="portrait"><label>Figures 52–63.</label><caption><p>
                <italic><tp:taxon-name><tp:taxon-name-part taxon-name-part-type="genus" reg="Balta">Balta</tp:taxon-name-part> <tp:taxon-name-part taxon-name-part-type="species" reg="yaoi">yaoi</tp:taxon-name-part></tp:taxon-name></italic> sp. n. <bold>52</bold> head <bold>53</bold> maxillary palps <bold>54</bold> pronotum <bold>55</bold> tegmen <bold>56</bold> hind wing <bold>57</bold> front femur <bold>58</bold> tarsal claws and arolium <bold>59</bold> supra-anal plate and paraprocts, ventral view <bold>60</bold> subgenital plate, dorsal view <bold>61</bold> right phallomere <bold>62</bold> median phallomere <bold>63</bold> left phallomere. Scale bars: 0.5 mm (<bold>52–54, 57–63</bold>), 2.0 mm (<bold>55, 56</bold>).</p></caption><graphic xmlns:xlink="http://www.w3.org/1999/xlink" xlink:href="zookeys-714-013-g005.jpg" position="float" orientation="portrait" xlink:type="simple" id="oo_166741.jpg"/></fig><fig id="F3" position="float" orientation="portrait"><label>Figures 28–39.</label><caption><p>
                <italic><tp:taxon-name><tp:taxon-name-part taxon-name-part-type="genus" reg="Balta">Balta</tp:taxon-name-part> <tp:taxon-name-part taxon-name-part-type="species" reg="maculata">maculata</tp:taxon-name-part></tp:taxon-name></italic> sp. n. <bold>28</bold> head <bold>29</bold> maxillary palps <bold>30</bold> pronotum <bold>31</bold> tegmen <bold>32</bold> hind wing <bold>33</bold> front femur <bold>34</bold> tarsal claws and arolium <bold>35</bold> supra-anal plate and paraprocts, ventral view <bold>36</bold> subgenital plate, dorsal view <bold>37</bold> right phallomere <bold>38</bold> median phallomere <bold>39</bold> left phallomere. Scale bars: 0.5 mm (<bold>28–30, 33–39</bold>), 2.0 mm (<bold>31, 32</bold>).</p></caption><graphic xmlns:xlink="http://www.w3.org/1999/xlink" xlink:href="zookeys-714-013-g003.jpg" position="float" orientation="portrait" xlink:type="simple" id="oo_166739.jpg"/></fig><fig id="F4" position="float" orientation="portrait"><label>Figures 40–51.</label><caption><p>
                <italic><tp:taxon-name><tp:taxon-name-part taxon-name-part-type="genus" reg="Balta">Balta</tp:taxon-name-part> <tp:taxon-name-part taxon-name-part-type="species" reg="tangi">tangi</tp:taxon-name-part></tp:taxon-name></italic> sp. n. <bold>40</bold> head <bold>41</bold> maxillary palps <bold>42</bold> pronotum <bold>43</bold> tegmen
              <bold>44</bold> hind wing <bold>45</bold> front femur; <bold>46</bold> tarsal claws and arolium <bold>47</bold> supra-anal plate and paraprocts, ventral view <bold>48</bold> subgenital plate, dorsal view <bold>49</bold> right phallomere <bold>50</bold> median phallomere <bold>51</bold> left phallomere; Scale bars: 0.5 mm (<bold>40–42, 45–51</bold>), 2.0 mm  (<bold>43, 44</bold>).</p></caption><graphic xmlns:xlink="http://www.w3.org/1999/xlink" xlink:href="zookeys-714-013-g004.jpg" position="float" orientation="portrait" xlink:type="simple" id="oo_166740.jpg"/></fig><fig id="F6" position="float" orientation="portrait"><label>Figures 64–75.</label><caption><p>
                <italic><tp:taxon-name><tp:taxon-name-part taxon-name-part-type="genus" reg="Balta">Balta</tp:taxon-name-part> <tp:taxon-name-part taxon-name-part-type="species" reg="hwangorum">hwangorum</tp:taxon-name-part></tp:taxon-name></italic> Bey-Bienko, 1958. <bold>64</bold> head <bold>65</bold> maxillary palps <bold>66</bold> pronotum; <bold>67</bold> tegmen <bold>68</bold> hind wing <bold>69</bold> front femur <bold>70</bold> tarsal claws and arolium <bold>71</bold> supra-anal plate and paraprocts, ventral view <bold>72</bold> subgenital plate, dorsal view <bold>73</bold> right phallomere <bold>74</bold> median phallomere <bold>75</bold> left phallomere. Scale bars: 0.5 mm (<bold>64–66, 69–75</bold>), 2.0 mm (<bold>67, 68</bold>).</p></caption><graphic xmlns:xlink="http://www.w3.org/1999/xlink" xlink:href="zookeys-714-013-g006.jpg" position="float" orientation="portrait" xlink:type="simple" id="oo_166742.jpg"/></fig><fig id="F7" position="float" orientation="portrait"><label>Figures 76–87.</label><caption><p>
                <italic><tp:taxon-name><tp:taxon-name-part taxon-name-part-type="genus" reg="Balta">Balta</tp:taxon-name-part> <tp:taxon-name-part taxon-name-part-type="species" reg="nodigera">nodigera</tp:taxon-name-part></tp:taxon-name></italic> (Bey-Bienko, 1958) comb. n. <bold>76</bold> head <bold>77</bold> maxillary palps <bold>78</bold> pronotum <bold>79</bold> tegmen <bold>80</bold> hind wing <bold>81</bold> front femur <bold>82</bold> tarsal claws and arolium <bold>83</bold> supra-anal plate and paraprocts, ventral view <bold>84</bold> subgenital plate, dorsal view <bold>85</bold> right phallomere <bold>86</bold> median phallomere <bold>87</bold> left phallomere. Scale bars: 0.5 mm (<bold>76–78, 81–87</bold>), 2.0 mm (Figs <bold>79, 80</bold>).</p></caption><graphic xmlns:xlink="http://www.w3.org/1999/xlink" xlink:href="zookeys-714-013-g007.jpg" position="float" orientation="portrait" xlink:type="simple" id="oo_166743.jpg"/></fig><fig id="F8" position="float" orientation="portrait"><label>Figures 88–99.</label><caption><p>
                <italic><tp:taxon-name><tp:taxon-name-part taxon-name-part-type="genus" reg="Balta">Balta</tp:taxon-name-part> <tp:taxon-name-part taxon-name-part-type="species" reg="valida">valida</tp:taxon-name-part></tp:taxon-name></italic> (Bey-Bienko, 1958) comb. n. <bold>88</bold> head <bold>89</bold> maxillary palps <bold>90</bold> pronotum <bold>91</bold> tegmen <bold>92</bold> hind wing <bold>93</bold> front femur; <bold>94</bold> tarsal claws and arolium; <bold>95</bold> supra-anal plate and paraprocts, ventral view <bold>96</bold> subgenital plate, dorsal view <bold>97</bold> right phallomere <bold>98</bold> median phallomere <bold>99</bold> left phallomere. Scale bars: 0.5 mm (<bold>88–90, 93–99</bold>), 2.0 mm (<bold>91, 92</bold>).</p></caption><graphic xmlns:xlink="http://www.w3.org/1999/xlink" xlink:href="zookeys-714-013-g008.jpg" position="float" orientation="portrait" xlink:type="simple" id="oo_166744.jpg"/></fig><fig id="F2" position="float" orientation="portrait"><label>Figures 15–27.</label><caption><p>
                <italic><tp:taxon-name><tp:taxon-name-part taxon-name-part-type="genus" reg="Balta">Balta</tp:taxon-name-part> <tp:taxon-name-part taxon-name-part-type="species" reg="crena">crena</tp:taxon-name-part></tp:taxon-name></italic> sp. n. <bold>15</bold> head <bold>16</bold> maxillary palps <bold>17</bold> pronotum <bold>18</bold> tegmen <bold>19</bold> hind wing <bold>20</bold> front femur <bold>21</bold> tarsal claws and arolium <bold>22</bold> supra-anal plate and paraprocts, ventral view <bold>23</bold> subgenital plate, ventral view <bold>24</bold> subgenital plate, dorsal view <bold>25</bold> right phallomere <bold>26</bold> median phallomere <bold>27</bold> left phallomere. Scale bars: 0.5 mm (<bold>15–17, 20–27</bold>), 2.0 mm (<bold>18, 19</bold>).</p></caption><graphic xmlns:xlink="http://www.w3.org/1999/xlink" xlink:href="zookeys-714-013-g002.jpg" position="float" orientation="portrait" xlink:type="simple" id="oo_166737.jpg"/></fig></tp:treatment-sec><ref-list><ref id="B9"><mixed-citation xmlns:xlink="http://www.w3.org/1999/xlink" xlink:type="simple">
          <person-group><name name-style="western"><surname>Kirby</surname><given-names>WF</given-names></name></person-group> (<year>1904</year>) <article-title>A Synonymic Catalogue of Orthoptea Vol, 1.</article-title> <source><tp:taxon-name><tp:taxon-name-part taxon-name-part-type="order">Orthoptera</tp:taxon-name-part></tp:taxon-name><tp:taxon-name><tp:taxon-name-part taxon-name-part-type="order">Euplexoptera</tp:taxon-name-part></tp:taxon-name> Cursoria, et Gressoria</source> <volume>18</volume>: <fpage>61</fpage>–<lpage>209</lpage>.</mixed-citation></ref><ref id="B18"><mixed-citation xmlns:xlink="http://www.w3.org/1999/xlink" xlink:type="simple">
          <person-group><name name-style="western"><surname>Shelford</surname><given-names>R</given-names></name></person-group> (<year>1908</year>) <article-title><tp:taxon-name><tp:taxon-name-part taxon-name-part-type="order">Orthoptera</tp:taxon-name-part></tp:taxon-name>: <tp:taxon-name><tp:taxon-name-part taxon-name-part-type="family">Blattidae</tp:taxon-name-part></tp:taxon-name>: <tp:taxon-name>Phyllodromiinae</tp:taxon-name>.</article-title> <source>Genera Insectorum</source> <volume>73</volume>: <fpage>1</fpage>–<lpage>29</lpage>.</mixed-citation></ref><ref id="B8"><mixed-citation xmlns:xlink="http://www.w3.org/1999/xlink" xlink:type="simple">
          <person-group><name name-style="western"><surname>Hebard</surname><given-names>M</given-names></name></person-group> (<year>1943</year>) <article-title>Australian <tp:taxon-name><tp:taxon-name-part taxon-name-part-type="family">Blattidae</tp:taxon-name-part></tp:taxon-name> of the subfamilies <tp:taxon-name>Chorisoneurinae</tp:taxon-name> and <tp:taxon-name><tp:taxon-name-part taxon-name-part-type="subfamily">Ectobiinae</tp:taxon-name-part></tp:taxon-name> (<tp:taxon-name><tp:taxon-name-part taxon-name-part-type="order">Orthoptera</tp:taxon-name-part></tp:taxon-name>).</article-title> <source>Academy of Natural Sciences of Philadelphia</source> <volume>4</volume>: <fpage>1</fpage>–<lpage>81</lpage>.</mixed-citation></ref><ref id="B12"><mixed-citation xmlns:xlink="http://www.w3.org/1999/xlink" xlink:type="simple">
          <person-group><name name-style="western"><surname>Princis</surname><given-names>K</given-names></name></person-group> (<year>1951</year>) <article-title>Neue und wenig Bekannte Blattarien ans dem Zoologischen Museum, Kopenhagen.</article-title> <source>Spolia Zoologica Musei Hauniensis</source> <volume>12</volume>: <fpage>5</fpage>–<lpage>72</lpage>.</mixed-citation></ref><ref id="B13"><mixed-citation xmlns:xlink="http://www.w3.org/1999/xlink" xlink:type="simple">
          <person-group><name name-style="western"><surname>Princis</surname><given-names>K</given-names></name></person-group> (<year>1969</year>) <tp:taxon-name><tp:taxon-name-part taxon-name-part-type="order">Blattariae</tp:taxon-name-part></tp:taxon-name>: subordo <tp:taxon-name><tp:taxon-name-part taxon-name-part-type="superfamily">Epilamproidea</tp:taxon-name-part></tp:taxon-name>. Fam.: <tp:taxon-name><tp:taxon-name-part taxon-name-part-type="family">Blattellidae</tp:taxon-name-part></tp:taxon-name>. Orthopterorum Catalogus. Dr. W. Junk N.V., Gravenhage, Uitgeverij, Part 13, 711–1038.</mixed-citation></ref><ref id="B16"><mixed-citation xmlns:xlink="http://www.w3.org/1999/xlink" xlink:type="simple">
          <person-group><name name-style="western"><surname>Roth</surname><given-names>LM</given-names></name></person-group> (<year>1991</year>) <article-title>New combinations, synonymies, redescriptions, and new species of cockroaches, mostly Indo-Australian <tp:taxon-name><tp:taxon-name-part taxon-name-part-type="family">Blattellidae</tp:taxon-name-part></tp:taxon-name>.</article-title> <source>Invertebrate Taxonomy</source> <volume>5</volume>: <fpage>953</fpage>–<lpage>1021</lpage>. <ext-link xlink:type="simple" ext-link-type="doi" xlink:href="10.1071/IT9910953">https://doi.org/10.1071/IT9910953</ext-link></mixed-citation></ref><ref id="B4"><mixed-citation xmlns:xlink="http://www.w3.org/1999/xlink" xlink:type="simple">
          <person-group><name name-style="western"><surname>Che</surname><given-names>YL</given-names></name><name name-style="western"><surname>Chen</surname><given-names>L</given-names></name><name name-style="western"><surname>Wang</surname><given-names>ZQ</given-names></name></person-group> (<year>2010</year>) <article-title>Six new species of the genus <italic><tp:taxon-name><tp:taxon-name-part taxon-name-part-type="genus">Balta</tp:taxon-name-part></tp:taxon-name></italic> Tepper (<tp:taxon-name><tp:taxon-name-part taxon-name-part-type="suborder">Blattaria</tp:taxon-name-part></tp:taxon-name>, <tp:taxon-name><tp:taxon-name-part taxon-name-part-type="subfamily">Pseudophyllodromiinae</tp:taxon-name-part></tp:taxon-name>) from China.</article-title> <source>Zootaxa</source> <volume>2609</volume>: <fpage>55</fpage>–<lpage>67</lpage>.</mixed-citation></ref><ref id="B14"><mixed-citation xmlns:xlink="http://www.w3.org/1999/xlink" xlink:type="simple">
          <person-group><name name-style="western"><surname>Rehn</surname><given-names>JAG</given-names></name></person-group> (<year>1922</year>) <article-title>Contributions to our knowledge of the <tp:taxon-name><tp:taxon-name-part taxon-name-part-type="order">Dermaptera</tp:taxon-name-part></tp:taxon-name> and <tp:taxon-name><tp:taxon-name-part taxon-name-part-type="order">Orthoptera</tp:taxon-name-part></tp:taxon-name> of the Transvaal and Natal.</article-title> <source>Annals of the Transvaal museum</source> <volume>9</volume>: <fpage>1</fpage>–<lpage>99</lpage>.</mixed-citation></ref><ref id="B7"><mixed-citation xmlns:xlink="http://www.w3.org/1999/xlink" xlink:type="simple">
          <person-group><name name-style="western"><surname>Hebard</surname><given-names>M</given-names></name></person-group> (<year>1929</year>) <article-title>Studies in Malayan <tp:taxon-name><tp:taxon-name-part taxon-name-part-type="family">Blattidae</tp:taxon-name-part></tp:taxon-name> (<tp:taxon-name><tp:taxon-name-part taxon-name-part-type="order">Orthoptera</tp:taxon-name-part></tp:taxon-name>).</article-title> <source>Proceedings of the Academy of Natural Sciences of Philadelphia</source> <volume>81</volume>: <fpage>1</fpage>–<lpage>109</lpage>.</mixed-citation></ref><ref id="B15"><mixed-citation xmlns:xlink="http://www.w3.org/1999/xlink" xlink:type="simple">
          <person-group><name name-style="western"><surname>Rehn</surname><given-names>JAG</given-names></name></person-group> (<year>1931</year>) <article-title>On the blattid genera <italic><tp:taxon-name><tp:taxon-name-part taxon-name-part-type="genus">Abrodiaeta</tp:taxon-name-part></tp:taxon-name></italic> (=<italic><tp:taxon-name><tp:taxon-name-part taxon-name-part-type="genus">Allacta</tp:taxon-name-part></tp:taxon-name></italic> Saussure and Zehntner) and <italic><tp:taxon-name><tp:taxon-name-part taxon-name-part-type="genus">Margattea</tp:taxon-name-part></tp:taxon-name></italic> (<tp:taxon-name><tp:taxon-name-part taxon-name-part-type="order">Orthoptera</tp:taxon-name-part></tp:taxon-name>).</article-title> <source>Transactions of the American Entomological Society</source> <volume>57</volume>: <fpage>297</fpage>–<lpage>304</lpage>.</mixed-citation></ref><ref id="B6"><mixed-citation xmlns:xlink="http://www.w3.org/1999/xlink" xlink:type="simple">
          <person-group><name name-style="western"><surname>Hebard</surname><given-names>M</given-names></name></person-group> (<year>1917</year>) <article-title>The <tp:taxon-name><tp:taxon-name-part taxon-name-part-type="family">Blattidae</tp:taxon-name-part></tp:taxon-name> of North America, north of the Mexican boundary.</article-title> <source>Memoirs of the American Entomological Society</source> <volume>2</volume>: <fpage>1</fpage>–<lpage>50</lpage>.</mixed-citation></ref></ref-list></tp:taxon-treatment>
