# Supplementary material for: The cockroaches of Balta Tepper from China, with the description of four new species (Blattodea, Ectobiidae, Pseudophyllodromiinae)
Source: Zookeys. 2017 Nov 6;(714):13–32. doi: 10.3897/zookeys.714.14041 (PMC5740422; doi:10.3897/zookeys.714.14041)
Supplement: XML Treatment for Balta crena [file zookeys.714.14041-treatment2.xml]

<!DOCTYPE tp:taxon-treatment
  PUBLIC "-//TaxonX//DTD Taxonomic Treatment Publishing DTD v0 20100105//EN" "tax-treatment-NSO.dtd">
<tp:taxon-treatment xmlns:tp="http://www.plazi.org/taxpub"><tp:treatment-meta><kwd-group><label>Taxon classification</label><kwd><named-content xmlns:xlink="http://www.w3.org/1999/xlink" content-type="kingdom">Animalia</named-content></kwd><kwd><named-content xmlns:xlink="http://www.w3.org/1999/xlink" content-type="order">Blattodea</named-content></kwd><kwd><named-content xmlns:xlink="http://www.w3.org/1999/xlink" content-type="family">Ectobiidae</named-content></kwd></kwd-group><mixed-citation publication-type="journal"><person-group><name><surname>Qiu</surname><given-names>Zhi-Wei</given-names></name><name><surname>Che</surname><given-names>Yan-Li</given-names></name><name><surname>Zheng</surname><given-names>Yu-Hong</given-names></name><name><surname>Wang</surname><given-names>Zong-Qing</given-names></name></person-group><article-title>The cockroaches of <italic><tp:taxon-name><tp:taxon-name-part taxon-name-part-type="genus" reg="Balta">Balta</tp:taxon-name-part></tp:taxon-name></italic> Tepper from China, with the description of four new species (<tp:taxon-name><tp:taxon-name-part taxon-name-part-type="order">Blattodea</tp:taxon-name-part></tp:taxon-name>, <tp:taxon-name><tp:taxon-name-part taxon-name-part-type="family">Ectobiidae</tp:taxon-name-part></tp:taxon-name>, <tp:taxon-name><tp:taxon-name-part taxon-name-part-type="subfamily">Pseudophyllodromiinae</tp:taxon-name-part></tp:taxon-name>)</article-title><source>Zookeys</source><day>6</day><month>11</month><year>2017</year><volume>2017</volume><issue>714</issue><fpage>13</fpage><lpage>32</lpage><pub-id pub-id-type="doi">10.3897/zookeys.714.14041</pub-id></mixed-citation></tp:treatment-meta><tp:nomenclature><tp:taxon-name>
            <tp:taxon-name-part taxon-name-part-type="genus" reg="Balta">Balta</tp:taxon-name-part>
            <tp:taxon-name-part taxon-name-part-type="species" reg="crena">crena</tp:taxon-name-part>
            <object-id xmlns:xlink="http://www.w3.org/1999/xlink" content-type="zoobank" xlink:type="simple">http://zoobank.org/8E6159A0-9A4C-4CF7-BBF3-D3243E37B559</object-id>
          </tp:taxon-name><tp:taxon-status xmlns:xlink="http://www.w3.org/1999/xlink" xlink:type="simple">sp. n.</tp:taxon-status><xref ref-type="fig" rid="F1">Figs 1</xref><xref ref-type="fig" rid="F1">, 2</xref><xref ref-type="fig" rid="F2">, 15–27</xref></tp:nomenclature><tp:treatment-sec sec-type="type material" id="SECID0EZAAG"><title>Type material.</title><p>
            <bold>Holotype: China</bold>, Yunnan: male (<abbrev xmlns:xlink="http://www.w3.org/1999/xlink" content-type="institution" xlink:title="Institute of Entomology, Southwest University" id="ABBRID0EBBAG" xlink:type="simple">IESWU</abbrev>), Xishuangbanna, Menglun Botanical Garden, Lvshilin, 640 m, <named-content xmlns:xlink="http://www.w3.org/1999/xlink" content-type="dwc:verbatimCoordinates" xlink:type="simple"><named-content content-type="geo-json" specific-use="{&#34;type&#34;:&#34;Point&#34;,&#34;coordinates&#34;:[101.284733,21.910000]}" id="NCID0EJBAG" xlink:type="simple">21°54.600′N, 101°17.084′E</named-content></named-content>, 17 November 2009, coll. Guo Tang and Zhiyuan Yao. <bold>Paratypes</bold>: 1 male, same collection event as holotype; 10 males and 14 females, Xishuangbanna, Menglun, G213 (National road) secondary forest, 644 m, <named-content xmlns:xlink="http://www.w3.org/1999/xlink" content-type="dwc:verbatimCoordinates" xlink:type="simple"><named-content content-type="geo-json" specific-use="{&#34;type&#34;:&#34;Point&#34;,&#34;coordinates&#34;:[101.295917,21.907317]}" id="NCID0ETBAG" xlink:type="simple">21°54.439′N, 101°17.755′E</named-content></named-content>, 20 November 2009, coll. Guo Tang and Zhiyuan Yao; 4 males and 1 female, Mengla County, Bubeng monsoon forest, 690 m, <named-content xmlns:xlink="http://www.w3.org/1999/xlink" content-type="dwc:verbatimCoordinates" xlink:type="simple"><named-content content-type="geo-json" specific-use="{&#34;type&#34;:&#34;Point&#34;,&#34;coordinates&#34;:[101.580790,21.613790]}" id="NCID0E2BAG" xlink:type="simple">21.61379°N, 101.58079°E</named-content></named-content>, 10 August 2012, coll. Guo Zheng, Xue Li and Wenyue Zhu.</p></tp:treatment-sec><tp:treatment-sec sec-type="Differential diagnosis" id="SECID0EACAG"><title>Differential diagnosis.</title><p>This species resembles <italic><tp:taxon-name><tp:taxon-name-part taxon-name-part-type="genus" reg="Balta">Balta</tp:taxon-name-part> <tp:taxon-name-part taxon-name-part-type="species" reg="notulata">notulata</tp:taxon-name-part></tp:taxon-name></italic> (Stål, 1860) in appearance, but can be distinguished from the latter by the following characters: 1) hind <!--PageBreak-->margin of subgenital plate concave and without produced medial lobe (Fig. <xref ref-type="fig" rid="F2">24</xref>) while that in <italic><tp:taxon-name><tp:taxon-name-part taxon-name-part-type="genus" reg="Balta">B.</tp:taxon-name-part> <tp:taxon-name-part taxon-name-part-type="species" reg="notulata">notulata</tp:taxon-name-part></tp:taxon-name></italic> with produced medial lobes; 2) some fine spines present on either apex of lateral lobes of subgenital plate (Fig. <xref ref-type="fig" rid="F2">24</xref>), which are lacking in <italic><tp:taxon-name><tp:taxon-name-part taxon-name-part-type="genus" reg="Balta">B.</tp:taxon-name-part> <tp:taxon-name-part taxon-name-part-type="species" reg="notulata">notulata</tp:taxon-name-part></tp:taxon-name></italic>.</p></tp:treatment-sec><tp:treatment-sec sec-type="description" id="SECID0ERDAG"><title>Description.</title><p>
            <bold><italic>Male</italic>.</bold> Body brownish yellow (Figs <xref ref-type="fig" rid="F1">1</xref>, <xref ref-type="fig" rid="F1">2</xref>). Third and fourth maxillary palpomeres almost the same length, both distinctly longer than the fifth (Fig. <xref ref-type="fig" rid="F2">16</xref>). Tegmen with M and CuA oblique (Fig. <xref ref-type="fig" rid="F2">18</xref>); hind wing with M simple; CuA with three or four complete branches and without incomplete ones (Fig. <xref ref-type="fig" rid="F2">19</xref>). Front femur type C<sub>2</sub> (Fig. <xref ref-type="fig" rid="F2">20</xref>), tarsal claws strongly asymmetrical and unspecialized (Fig. <xref ref-type="fig" rid="F2">21</xref>). Abdominal tergites unspecialized.</p><fig id="F1" position="float" orientation="portrait"><label>Figures 1–14.</label><caption><p>
                <bold>1–2</bold> <italic><tp:taxon-name><tp:taxon-name-part taxon-name-part-type="genus" reg="Balta">Balta</tp:taxon-name-part> <tp:taxon-name-part taxon-name-part-type="species" reg="crena">crena</tp:taxon-name-part></tp:taxon-name></italic> sp. n., male: holotype <bold>1</bold> dorsal view <bold>2</bold> ventral view <bold>3–4</bold> <italic><tp:taxon-name><tp:taxon-name-part taxon-name-part-type="genus" reg="Balta">Balta</tp:taxon-name-part> <tp:taxon-name-part taxon-name-part-type="species" reg="maculata">maculata</tp:taxon-name-part></tp:taxon-name></italic> sp. n., male: holotype <bold>3</bold> dorsal view <bold>4</bold> ventral view <bold>5–6</bold> <italic><tp:taxon-name><tp:taxon-name-part taxon-name-part-type="genus" reg="Balta">Balta</tp:taxon-name-part> <tp:taxon-name-part taxon-name-part-type="species" reg="tangi">tangi</tp:taxon-name-part></tp:taxon-name></italic> sp. n., male: holotype <bold>5</bold> dorsal view <bold>6</bold> ventral view <bold>7–8</bold> <italic><tp:taxon-name><tp:taxon-name-part taxon-name-part-type="genus" reg="Balta">Balta</tp:taxon-name-part> <tp:taxon-name-part taxon-name-part-type="species" reg="yaoi">yaoi</tp:taxon-name-part></tp:taxon-name></italic> sp. n., male: holotype <bold>7</bold> dorsal view <bold>8</bold> ventral view <bold>9–10</bold> <italic><tp:taxon-name><tp:taxon-name-part taxon-name-part-type="genus" reg="Balta">Balta</tp:taxon-name-part> <tp:taxon-name-part taxon-name-part-type="species" reg="hwangorum">hwangorum</tp:taxon-name-part></tp:taxon-name></italic> Bey-Bienko, 1958, male <bold>9</bold> dorsal view <bold>10</bold> ventral view <bold>11–12</bold> <italic><tp:taxon-name><tp:taxon-name-part taxon-name-part-type="genus" reg="Balta">Balta</tp:taxon-name-part> <tp:taxon-name-part taxon-name-part-type="species" reg="nodigera">nodigera</tp:taxon-name-part></tp:taxon-name></italic> (Bey-Bienko, 1958) comb. n., male <bold>11</bold> dorsal view <bold>12</bold> ventral view <bold>13–14</bold> <italic><tp:taxon-name><tp:taxon-name-part taxon-name-part-type="genus" reg="Balta">Balta</tp:taxon-name-part> <tp:taxon-name-part taxon-name-part-type="species" reg="valida">valida</tp:taxon-name-part></tp:taxon-name></italic> (Bey-Bienko, 1958), comb. n., male <bold>13</bold> dorsal view <bold>14</bold> ventral view.</p></caption><graphic xmlns:xlink="http://www.w3.org/1999/xlink" xlink:href="zookeys-714-013-g001.jpg" position="float" orientation="portrait" xlink:type="simple" id="oo_166738.jpg"/></fig><fig id="F2" position="float" orientation="portrait"><label>Figures 15–27.</label><caption><p>
                <italic><tp:taxon-name><tp:taxon-name-part taxon-name-part-type="genus" reg="Balta">Balta</tp:taxon-name-part> <tp:taxon-name-part taxon-name-part-type="species" reg="crena">crena</tp:taxon-name-part></tp:taxon-name></italic> sp. n. <bold>15</bold> head <bold>16</bold> maxillary palps <bold>17</bold> pronotum <bold>18</bold> tegmen <bold>19</bold> hind wing <bold>20</bold> front femur <bold>21</bold> tarsal claws and arolium <bold>22</bold> supra-anal plate and paraprocts, ventral view <bold>23</bold> subgenital plate, ventral view <bold>24</bold> subgenital plate, dorsal view <bold>25</bold> right phallomere <bold>26</bold> median phallomere <bold>27</bold> left phallomere. Scale bars: 0.5 mm (<bold>15–17, 20–27</bold>), 2.0 mm (<bold>18, 19</bold>).</p></caption><graphic xmlns:xlink="http://www.w3.org/1999/xlink" xlink:href="zookeys-714-013-g002.jpg" position="float" orientation="portrait" xlink:type="simple" id="oo_166737.jpg"/></fig><p>
            <bold><italic>Male genitalia</italic>.</bold> Supra-anal plate with posterior margin distinctly produced and concave in U-shape in the middle, right and left paraprocts simple (Fig. <xref ref-type="fig" rid="F2">22</xref>). Subgenital plate with hind margin strongly concave medially; two lateral lobes with styli on either apex direct dorsally and with fine spines (Figs <xref ref-type="fig" rid="F2">23</xref>, <xref ref-type="fig" rid="F2">24</xref>). Hook-like phallomere on right side and with preapical concavity (Fig. <xref ref-type="fig" rid="F2">27</xref>). Median phallomere with base acuminate, apex blunt with some long setae, median phallomere appendage with some fine spines (Fig. <xref ref-type="fig" rid="F2">26</xref>). Left phallomere complex, consisted of several irregular sclerites (Fig. <xref ref-type="fig" rid="F2">27</xref>).</p><p>
            <bold><italic>Female</italic>.</bold> Both tegmina and hind wings slightly beyond the end of abdomen. Subgenital plate with hind margin rounded.</p></tp:treatment-sec><tp:treatment-sec sec-type="description" id="SECID0E1LAG"><title>Measurements (mm).</title><p>Overall length: male 13.5–14.0, female 9.5–10.0; tegmen length male 11.0–12.0, female 7.9–8.2; pronotum length × width male 2.5–2.7 × 3.5–3.8, female 2.5–2.7 × 3.4–3.7.</p></tp:treatment-sec><tp:treatment-sec sec-type="etymology" id="SECID0E6LAG"><title>Etymology.</title><p>Latin word <italic><tp:taxon-name><tp:taxon-name-part taxon-name-part-type="species" reg="crena">crena</tp:taxon-name-part></tp:taxon-name></italic> means “nick”, referring to subgenital plate with its hind margin strongly concave medially.</p></tp:treatment-sec><tp:treatment-sec sec-type="distribution" id="SECID0EPMAG"><title>Distribution.</title><p>China (Yunnan).</p></tp:treatment-sec></tp:taxon-treatment>
