# Supplementary material for: The cockroaches of Balta Tepper from China, with the description of four new species (Blattodea, Ectobiidae, Pseudophyllodromiinae)
Source: Zookeys. 2017 Nov 6;(714):13–32. doi: 10.3897/zookeys.714.14041 (PMC5740422; doi:10.3897/zookeys.714.14041)
Supplement: XML Treatment for Balta maculata [file zookeys.714.14041-treatment3.xml]

<!DOCTYPE tp:taxon-treatment
  PUBLIC "-//TaxonX//DTD Taxonomic Treatment Publishing DTD v0 20100105//EN" "tax-treatment-NSO.dtd">
<tp:taxon-treatment xmlns:tp="http://www.plazi.org/taxpub"><tp:treatment-meta><kwd-group><label>Taxon classification</label><kwd><named-content xmlns:xlink="http://www.w3.org/1999/xlink" content-type="kingdom">Animalia</named-content></kwd><kwd><named-content xmlns:xlink="http://www.w3.org/1999/xlink" content-type="order">Blattodea</named-content></kwd><kwd><named-content xmlns:xlink="http://www.w3.org/1999/xlink" content-type="family">Ectobiidae</named-content></kwd></kwd-group><mixed-citation publication-type="journal"><person-group><name><surname>Qiu</surname><given-names>Zhi-Wei</given-names></name><name><surname>Che</surname><given-names>Yan-Li</given-names></name><name><surname>Zheng</surname><given-names>Yu-Hong</given-names></name><name><surname>Wang</surname><given-names>Zong-Qing</given-names></name></person-group><article-title>The cockroaches of <italic><tp:taxon-name><tp:taxon-name-part taxon-name-part-type="genus" reg="Balta">Balta</tp:taxon-name-part></tp:taxon-name></italic> Tepper from China, with the description of four new species (<tp:taxon-name><tp:taxon-name-part taxon-name-part-type="order">Blattodea</tp:taxon-name-part></tp:taxon-name>, <tp:taxon-name><tp:taxon-name-part taxon-name-part-type="family">Ectobiidae</tp:taxon-name-part></tp:taxon-name>, <tp:taxon-name><tp:taxon-name-part taxon-name-part-type="subfamily">Pseudophyllodromiinae</tp:taxon-name-part></tp:taxon-name>)</article-title><source>Zookeys</source><day>6</day><month>11</month><year>2017</year><volume>2017</volume><issue>714</issue><fpage>13</fpage><lpage>32</lpage><pub-id pub-id-type="doi">10.3897/zookeys.714.14041</pub-id></mixed-citation></tp:treatment-meta><tp:nomenclature><tp:taxon-name>
            <tp:taxon-name-part taxon-name-part-type="genus" reg="Balta">Balta</tp:taxon-name-part>
            <tp:taxon-name-part taxon-name-part-type="species" reg="maculata">maculata</tp:taxon-name-part>
            <object-id xmlns:xlink="http://www.w3.org/1999/xlink" content-type="zoobank" xlink:type="simple">http://zoobank.org/AD8E7309-BB79-4AF2-915D-9FECA65EAB6E</object-id>
          </tp:taxon-name><tp:taxon-status xmlns:xlink="http://www.w3.org/1999/xlink" xlink:type="simple">sp. n.</tp:taxon-status><xref ref-type="fig" rid="F1">Figs 3</xref><xref ref-type="fig" rid="F1">, 4</xref><xref ref-type="fig" rid="F3">, 28–39</xref><!--PageBreak--><!--PageBreak--></tp:nomenclature><tp:treatment-sec sec-type="type material" id="SECID0EKOAG"><title>Type material.</title><p>
            <bold>Holotype: China</bold>, Yunnan: male (<abbrev xmlns:xlink="http://www.w3.org/1999/xlink" content-type="institution" xlink:title="Institute of Entomology, Southwest University" id="ABBRID0ESOAG" xlink:type="simple">IESWU</abbrev>), Xishuangbanna, Menglun, 21 November 2009, coll. Guo Tang. <bold>Paratypes</bold>: 5 males and 5 females, Xishuangbanna, Menglun, 21 November 2009, coll. Guo Tang; 35 males and 63 females, Xishuangbanna, Menglun, G213 (National road) bamboo forest, 581 m, <named-content xmlns:xlink="http://www.w3.org/1999/xlink" content-type="dwc:verbatimCoordinates" xlink:type="simple"><named-content content-type="geo-json" specific-use="{&#34;type&#34;:&#34;Point&#34;,&#34;coordinates&#34;:[101.282583,21.893700]}" id="NCID0E3OAG" xlink:type="simple">21°53.622′N, 101°16.955′E</named-content></named-content>, 26 November 2009, coll. Guo Tang and Zhiyuan Yao; 14 males and 50 females, Xishuangbanna, Menglun, G213 (National road) bamboo forest, 2–26 November 2009, coll. Guo Tang and Zhiyuan Yao; 9 males and 12 females, Xishuangbanna, Menglun Botanical Garden, Lvshilin, 652 m, <named-content xmlns:xlink="http://www.w3.org/1999/xlink" content-type="dwc:verbatimCoordinates" xlink:type="simple"><named-content content-type="geo-json" specific-use="{&#34;type&#34;:&#34;Point&#34;,&#34;coordinates&#34;:[101.282350,21.911833]}" id="NCID0EEPAG" xlink:type="simple">21°54.710′N, 101°16.941′E</named-content></named-content>, 16 November 2009, coll. Guo Tang and Zhiyuan Yao.</p></tp:treatment-sec><tp:treatment-sec sec-type="Differential diagnosis" id="SECID0EJPAG"><title>Differential diagnosis.</title><p>This species resembles <italic><tp:taxon-name><tp:taxon-name-part taxon-name-part-type="genus" reg="Balta">Balta</tp:taxon-name-part> <tp:taxon-name-part taxon-name-part-type="species" reg="yaoi">yaoi</tp:taxon-name-part></tp:taxon-name></italic> sp. n. in appearance, but can be distinguished from the latter by the following characters: 1) tegmen with more obvious black spots, cells slightly more hyaline and without yellowish brown spots (Fig. <xref ref-type="fig" rid="F3">31</xref>); while in the latter species, the tegmen has fewer and less obvious black spots, <!--PageBreak-->cell with yellowish brown spots; 2) median phallomere complex, the appendage base with brush-like structure (Fig. <xref ref-type="fig" rid="F3">38</xref>); while the latter with median phallomere simple, the appendage arched and without brush-like structure.</p><fig id="F3" position="float" orientation="portrait"><label>Figures 28–39.</label><caption><p>
                <italic><tp:taxon-name><tp:taxon-name-part taxon-name-part-type="genus" reg="Balta">Balta</tp:taxon-name-part> <tp:taxon-name-part taxon-name-part-type="species" reg="maculata">maculata</tp:taxon-name-part></tp:taxon-name></italic> sp. n. <bold>28</bold> head <bold>29</bold> maxillary palps <bold>30</bold> pronotum <bold>31</bold> tegmen <bold>32</bold> hind wing <bold>33</bold> front femur <bold>34</bold> tarsal claws and arolium <bold>35</bold> supra-anal plate and paraprocts, ventral view <bold>36</bold> subgenital plate, dorsal view <bold>37</bold> right phallomere <bold>38</bold> median phallomere <bold>39</bold> left phallomere. Scale bars: 0.5 mm (<bold>28–30, 33–39</bold>), 2.0 mm (<bold>31, 32</bold>).</p></caption><graphic xmlns:xlink="http://www.w3.org/1999/xlink" xlink:href="zookeys-714-013-g003.jpg" position="float" orientation="portrait" xlink:type="simple" id="oo_166739.jpg"/></fig></tp:treatment-sec><tp:treatment-sec sec-type="description" id="SECID0EYRAG"><title>Description.</title><p>
            <bold>Male.</bold> Body tawny. Face between eyes brown, between ocelli and antenna sockets with a light brown stripe, under antennal sockets also with a light brown <!--PageBreak-->stripe (Fig. <xref ref-type="fig" rid="F3">28</xref>). Pronotum with some small scattered and symmetrical spots or inconspicuous stripes, with tawny disk, lateral borders hyaline (Fig. <xref ref-type="fig" rid="F3">30</xref>). Tegmen and hind wing tawny, tegmen with black spots (most distributed on veins) (Fig. <xref ref-type="fig" rid="F3">31</xref>). The middle of anterior margin of abdominal tergites blackish brown. Third and fourth maxillary palpomeres approximately same length, both distinctly longer than the fifth (Fig. <xref ref-type="fig" rid="F3">29</xref>). Tegmen with M and CuA oblique (Fig. <xref ref-type="fig" rid="F3">31</xref>). CuA of hind wing with three complete branches and without incomplete ones (Fig. <xref ref-type="fig" rid="F3">32</xref>). Front femur of type C<sub>2</sub> (Fig. <xref ref-type="fig" rid="F3">33</xref>), tarsal claws strongly asymmetrical and unspecialized (Fig. <xref ref-type="fig" rid="F3">34</xref>). Abdominal tergites unspecialized.</p><p>
            <bold>Male genitalia.</bold> Supra-anal plate short, hind margin rounded; right and left paraprocts similar (Fig. <xref ref-type="fig" rid="F3">35</xref>). Subgenital plate with hind margin strongly concaved; styli conical, arising on apexes of lateral lobes and slightly curved laterally (Fig. <xref ref-type="fig" rid="F3">36</xref>). Hook-like phallomere on the right side and with preapical concavity (Fig. <xref ref-type="fig" rid="F3">37</xref>). Median phallomere stick-like, curved near acuminated apex, median phallomere appendage present and with brush-like structure (Fig. <xref ref-type="fig" rid="F3">38</xref>). Left phallomere complex (Fig. <xref ref-type="fig" rid="F3">39</xref>).</p><p>
            <bold>Female.</bold> Supra-anal plate longer than subgenital plate, hind margin of the former with triangular process in the middle. Subgenital plate simple with hind margin rounded.</p></tp:treatment-sec><tp:treatment-sec sec-type="description" id="SECID0EAUAG"><title>Measurements (mm).</title><p>Overall length male 14.0–15.0, female 9.8–10.2; tegmen length male 12.1–12.5, female 8.0–8.5; pronotum length × width male 2.4–2.9 × 3.4–3.8, female 2.5–3.0 × 3.6–4.0.</p></tp:treatment-sec><tp:treatment-sec sec-type="etymology" id="SECID0EFUAG"><title>Etymology.</title><p>Latin word <italic><tp:taxon-name><tp:taxon-name-part taxon-name-part-type="species" reg="maculata">maculata</tp:taxon-name-part></tp:taxon-name></italic> meaning “with dots”, referring to the tegmina with dots.</p></tp:treatment-sec><tp:treatment-sec sec-type="distribution" id="SECID0EVUAG"><title>Distribution.</title><p>China (Yunnan).</p></tp:treatment-sec><tp:treatment-sec><!--Section generated to contain objects referenced in tp:taxon-treatment.--><fig id="F1" position="float" orientation="portrait"><label>Figures 1–14.</label><caption><p>
                <bold>1–2</bold> <italic><tp:taxon-name><tp:taxon-name-part taxon-name-part-type="genus" reg="Balta">Balta</tp:taxon-name-part> <tp:taxon-name-part taxon-name-part-type="species" reg="crena">crena</tp:taxon-name-part></tp:taxon-name></italic> sp. n., male: holotype <bold>1</bold> dorsal view <bold>2</bold> ventral view <bold>3–4</bold> <italic><tp:taxon-name><tp:taxon-name-part taxon-name-part-type="genus" reg="Balta">Balta</tp:taxon-name-part> <tp:taxon-name-part taxon-name-part-type="species" reg="maculata">maculata</tp:taxon-name-part></tp:taxon-name></italic> sp. n., male: holotype <bold>3</bold> dorsal view <bold>4</bold> ventral view <bold>5–6</bold> <italic><tp:taxon-name><tp:taxon-name-part taxon-name-part-type="genus" reg="Balta">Balta</tp:taxon-name-part> <tp:taxon-name-part taxon-name-part-type="species" reg="tangi">tangi</tp:taxon-name-part></tp:taxon-name></italic> sp. n., male: holotype <bold>5</bold> dorsal view <bold>6</bold> ventral view <bold>7–8</bold> <italic><tp:taxon-name><tp:taxon-name-part taxon-name-part-type="genus" reg="Balta">Balta</tp:taxon-name-part> <tp:taxon-name-part taxon-name-part-type="species" reg="yaoi">yaoi</tp:taxon-name-part></tp:taxon-name></italic> sp. n., male: holotype <bold>7</bold> dorsal view <bold>8</bold> ventral view <bold>9–10</bold> <italic><tp:taxon-name><tp:taxon-name-part taxon-name-part-type="genus" reg="Balta">Balta</tp:taxon-name-part> <tp:taxon-name-part taxon-name-part-type="species" reg="hwangorum">hwangorum</tp:taxon-name-part></tp:taxon-name></italic> Bey-Bienko, 1958, male <bold>9</bold> dorsal view <bold>10</bold> ventral view <bold>11–12</bold> <italic><tp:taxon-name><tp:taxon-name-part taxon-name-part-type="genus" reg="Balta">Balta</tp:taxon-name-part> <tp:taxon-name-part taxon-name-part-type="species" reg="nodigera">nodigera</tp:taxon-name-part></tp:taxon-name></italic> (Bey-Bienko, 1958) comb. n., male <bold>11</bold> dorsal view <bold>12</bold> ventral view <bold>13–14</bold> <italic><tp:taxon-name><tp:taxon-name-part taxon-name-part-type="genus" reg="Balta">Balta</tp:taxon-name-part> <tp:taxon-name-part taxon-name-part-type="species" reg="valida">valida</tp:taxon-name-part></tp:taxon-name></italic> (Bey-Bienko, 1958), comb. n., male <bold>13</bold> dorsal view <bold>14</bold> ventral view.</p></caption><graphic xmlns:xlink="http://www.w3.org/1999/xlink" xlink:href="zookeys-714-013-g001.jpg" position="float" orientation="portrait" xlink:type="simple" id="oo_166738.jpg"/></fig></tp:treatment-sec></tp:taxon-treatment>
