# Supplementary material for: The cockroaches of Balta Tepper from China, with the description of four new species (Blattodea, Ectobiidae, Pseudophyllodromiinae)
Source: Zookeys. 2017 Nov 6;(714):13–32. doi: 10.3897/zookeys.714.14041 (PMC5740422; doi:10.3897/zookeys.714.14041)
Supplement: XML Treatment for Balta tangi [file zookeys.714.14041-treatment4.xml]

<!DOCTYPE tp:taxon-treatment
  PUBLIC "-//TaxonX//DTD Taxonomic Treatment Publishing DTD v0 20100105//EN" "tax-treatment-NSO.dtd">
<tp:taxon-treatment xmlns:tp="http://www.plazi.org/taxpub"><tp:treatment-meta><kwd-group><label>Taxon classification</label><kwd><named-content xmlns:xlink="http://www.w3.org/1999/xlink" content-type="kingdom">Animalia</named-content></kwd><kwd><named-content xmlns:xlink="http://www.w3.org/1999/xlink" content-type="order">Blattodea</named-content></kwd><kwd><named-content xmlns:xlink="http://www.w3.org/1999/xlink" content-type="family">Ectobiidae</named-content></kwd></kwd-group><mixed-citation publication-type="journal"><person-group><name><surname>Qiu</surname><given-names>Zhi-Wei</given-names></name><name><surname>Che</surname><given-names>Yan-Li</given-names></name><name><surname>Zheng</surname><given-names>Yu-Hong</given-names></name><name><surname>Wang</surname><given-names>Zong-Qing</given-names></name></person-group><article-title>The cockroaches of <italic><tp:taxon-name><tp:taxon-name-part taxon-name-part-type="genus" reg="Balta">Balta</tp:taxon-name-part></tp:taxon-name></italic> Tepper from China, with the description of four new species (<tp:taxon-name><tp:taxon-name-part taxon-name-part-type="order">Blattodea</tp:taxon-name-part></tp:taxon-name>, <tp:taxon-name><tp:taxon-name-part taxon-name-part-type="family">Ectobiidae</tp:taxon-name-part></tp:taxon-name>, <tp:taxon-name><tp:taxon-name-part taxon-name-part-type="subfamily">Pseudophyllodromiinae</tp:taxon-name-part></tp:taxon-name>)</article-title><source>Zookeys</source><day>6</day><month>11</month><year>2017</year><volume>2017</volume><issue>714</issue><fpage>13</fpage><lpage>32</lpage><pub-id pub-id-type="doi">10.3897/zookeys.714.14041</pub-id></mixed-citation></tp:treatment-meta><tp:nomenclature><tp:taxon-name>
            <tp:taxon-name-part taxon-name-part-type="genus" reg="Balta">Balta</tp:taxon-name-part>
            <tp:taxon-name-part taxon-name-part-type="species" reg="tangi">tangi</tp:taxon-name-part>
            <object-id xmlns:xlink="http://www.w3.org/1999/xlink" content-type="zoobank" xlink:type="simple">http://zoobank.org/511EDAE2-8FC8-48CC-8A94-FAE64D43E411</object-id>
          </tp:taxon-name><tp:taxon-status xmlns:xlink="http://www.w3.org/1999/xlink" xlink:type="simple">sp. n.</tp:taxon-status><xref ref-type="fig" rid="F1">Figs 5</xref><xref ref-type="fig" rid="F1">, 6</xref><xref ref-type="fig" rid="F4">, 40–51</xref></tp:nomenclature><tp:treatment-sec sec-type="type material" id="SECID0EOWAG"><title>Type material.</title><p>
            <bold>Holotype: China</bold>, Yunnan: male (<abbrev xmlns:xlink="http://www.w3.org/1999/xlink" content-type="institution" xlink:title="Institute of Entomology, Southwest University" id="ABBRID0EWWAG" xlink:type="simple">IESWU</abbrev>), Xishuangbanna, Menglun Botanical Garden, Lvshilin, 652 m, <named-content xmlns:xlink="http://www.w3.org/1999/xlink" content-type="dwc:verbatimCoordinates" xlink:type="simple"><named-content content-type="geo-json" specific-use="{&#34;type&#34;:&#34;Point&#34;,&#34;coordinates&#34;:[101.282350,21.911833]}" id="NCID0E5WAG" xlink:type="simple">21°54.710′N, 101°16.941′E</named-content></named-content>, 16 November 2009, coll. Guo Tang and Zhiyuan Yao. <bold>Paratypes</bold>: 25 males and 16 females, same collection event as holotype; 8 males and 8 females, Xishuangbanna, Menglun, G213 (National Road) bamboo forest, 21–26 November 2009, coll. Guo Tang and Zhiyuan Yao; 11 males and 21 females, Xishuangbanna, Menglun Botanical Garden, Lvshilin, 656 m, <named-content xmlns:xlink="http://www.w3.org/1999/xlink" content-type="dwc:verbatimCoordinates" xlink:type="simple"><named-content content-type="geo-json" specific-use="{&#34;type&#34;:&#34;Point&#34;,&#34;coordinates&#34;:[101.281633,21.911750]}" id="NCID0EIXAG" xlink:type="simple">21°54.705′N, 101°16.898′E</named-content></named-content>, 13 November 2009, coll. Guo Tang and Zhiyuan Yao.</p></tp:treatment-sec><tp:treatment-sec sec-type="Differential diagnosis" id="SECID0ENXAG"><title>Differential diagnosis.</title><p>
            <italic><tp:taxon-name><tp:taxon-name-part taxon-name-part-type="genus" reg="Balta">Balta</tp:taxon-name-part> <tp:taxon-name-part taxon-name-part-type="species" reg="tangi">tangi</tp:taxon-name-part></tp:taxon-name></italic> species resembles <italic><tp:taxon-name><tp:taxon-name-part taxon-name-part-type="genus" reg="Balta">B.</tp:taxon-name-part> <tp:taxon-name-part taxon-name-part-type="species" reg="spinea">spinea</tp:taxon-name-part></tp:taxon-name></italic> in appearance, but can be distinguished from the latter by the following characters: 1) face with transversal stripes between interocular space (Fig. <xref ref-type="fig" rid="F4">40</xref>) while face of <italic><tp:taxon-name><tp:taxon-name-part taxon-name-part-type="genus" reg="Balta">B.</tp:taxon-name-part> <tp:taxon-name-part taxon-name-part-type="species" reg="spinea">spinea</tp:taxon-name-part></tp:taxon-name></italic> without transversal stripes but having two longitudinal stripes, each of them with one small rounded white spot; 2) subgenital plate in ventral view between the styli slightly emarginated and with a protrusion in the middle (Fig. <xref ref-type="fig" rid="F4">48</xref>) but in <italic><tp:taxon-name><tp:taxon-name-part taxon-name-part-type="genus" reg="Balta">B.</tp:taxon-name-part> <tp:taxon-name-part taxon-name-part-type="species" reg="spinea">spinea</tp:taxon-name-part></tp:taxon-name></italic> without the protrusion.</p><fig id="F4" position="float" orientation="portrait"><label>Figures 40–51.</label><caption><p>
                <italic><tp:taxon-name><tp:taxon-name-part taxon-name-part-type="genus" reg="Balta">Balta</tp:taxon-name-part> <tp:taxon-name-part taxon-name-part-type="species" reg="tangi">tangi</tp:taxon-name-part></tp:taxon-name></italic> sp. n. <bold>40</bold> head <bold>41</bold> maxillary palps <bold>42</bold> pronotum <bold>43</bold> tegmen
              <bold>44</bold> hind wing <bold>45</bold> front femur; <bold>46</bold> tarsal claws and arolium <bold>47</bold> supra-anal plate and paraprocts, ventral view <bold>48</bold> subgenital plate, dorsal view <bold>49</bold> right phallomere <bold>50</bold> median phallomere <bold>51</bold> left phallomere; Scale bars: 0.5 mm (<bold>40–42, 45–51</bold>), 2.0 mm  (<bold>43, 44</bold>).</p></caption><graphic xmlns:xlink="http://www.w3.org/1999/xlink" xlink:href="zookeys-714-013-g004.jpg" position="float" orientation="portrait" xlink:type="simple" id="oo_166740.jpg"/></fig></tp:treatment-sec><tp:treatment-sec sec-type="description" id="SECID0E21AG"><title>Description.</title><p>
            <bold>Male.</bold> Body yellowish brown. Vertex brownish yellow. Face with three stripes (Fig. <xref ref-type="fig" rid="F4">40</xref>). Disk of pronotum yellowish brown and with some small scattered and symmetrical blackish brown spots, lateral borders of pronotum hyaline (Fig. <xref ref-type="fig" rid="F4">42</xref>). Lateral border of abdomen sterna with round blackish brown spots (Fig. <xref ref-type="fig" rid="F1">6</xref>). Third and fourth maxillary palpomeres nearly the same length, distinctly longer than the fifth (Fig. <xref ref-type="fig" rid="F4">41</xref>). Hind wing with triangle apical, near apex of R with posterior branches, CuA with three complete branches (Fig. <xref ref-type="fig" rid="F4">44</xref>). Front femur type C<sub>3</sub> (Fig. <xref ref-type="fig" rid="F4">45</xref>), tarsal claws strongly asymmetrical and unspecialized (Fig. <xref ref-type="fig" rid="F4">46</xref>). Abdominal tergites unspecialized.</p><!--PageBreak--><p>
            <bold>Male genitalia.</bold> Supra-anal plate symmetrical with hind margin slightly concave in the middle, paraprocts simple (Fig. <xref ref-type="fig" rid="F4">47</xref>). Subgenital plate with hind margin slightly emarginated and with process in the middle, conical styli located on the apex of either lateral lobes respectively, ventral side of subgenital plate with some fine spines near the stylus (Fig. <xref ref-type="fig" rid="F4">48</xref>). Hook-like phallomere on right side and with preapical concavity (Fig. <xref ref-type="fig" rid="F4">49</xref>). Median phallomere sticklike, base thick and strong, apex gradually becomes sharp-pointed, near the middle part of median phallomere with an arc-shaped appendage, base, and apex with short setae (Fig. <xref ref-type="fig" rid="F4">50</xref>). Left phallomere complex, apex with spinous structure (Fig. <xref ref-type="fig" rid="F4">51</xref>).</p><p>
            <bold>Female.</bold> Sexual dimorphism, female body thicker and stronger than male, both tegmina and hind wings degraded, just extending to supra-anal plate, RA with one or two branches.</p></tp:treatment-sec><tp:treatment-sec sec-type="description" id="SECID0E53AG"><title>Measurements (mm).</title><p>Overall length male 14.5–16.0, female 12.0–13.5; tegmen length male 13.5–14.0, female 9.4–9.6; pronotum length × width male 2.9–3.0 × 3.9–4.1, female 2.8–3.0 × 3.9–4.2.</p></tp:treatment-sec><tp:treatment-sec sec-type="etymology" id="SECID0ED4AG"><title>Etymology.</title><p>This species is named in honor of Mr. Guo Tang, who collected the holotype of the species.</p></tp:treatment-sec><tp:treatment-sec sec-type="distribution" id="SECID0EI4AG"><title>Distribution.</title><p>China (Yunnan).</p></tp:treatment-sec><tp:treatment-sec><!--Section generated to contain objects referenced in tp:taxon-treatment.--><fig id="F1" position="float" orientation="portrait"><label>Figures 1–14.</label><caption><p>
                <bold>1–2</bold> <italic><tp:taxon-name><tp:taxon-name-part taxon-name-part-type="genus" reg="Balta">Balta</tp:taxon-name-part> <tp:taxon-name-part taxon-name-part-type="species" reg="crena">crena</tp:taxon-name-part></tp:taxon-name></italic> sp. n., male: holotype <bold>1</bold> dorsal view <bold>2</bold> ventral view <bold>3–4</bold> <italic><tp:taxon-name><tp:taxon-name-part taxon-name-part-type="genus" reg="Balta">Balta</tp:taxon-name-part> <tp:taxon-name-part taxon-name-part-type="species" reg="maculata">maculata</tp:taxon-name-part></tp:taxon-name></italic> sp. n., male: holotype <bold>3</bold> dorsal view <bold>4</bold> ventral view <bold>5–6</bold> <italic><tp:taxon-name><tp:taxon-name-part taxon-name-part-type="genus" reg="Balta">Balta</tp:taxon-name-part> <tp:taxon-name-part taxon-name-part-type="species" reg="tangi">tangi</tp:taxon-name-part></tp:taxon-name></italic> sp. n., male: holotype <bold>5</bold> dorsal view <bold>6</bold> ventral view <bold>7–8</bold> <italic><tp:taxon-name><tp:taxon-name-part taxon-name-part-type="genus" reg="Balta">Balta</tp:taxon-name-part> <tp:taxon-name-part taxon-name-part-type="species" reg="yaoi">yaoi</tp:taxon-name-part></tp:taxon-name></italic> sp. n., male: holotype <bold>7</bold> dorsal view <bold>8</bold> ventral view <bold>9–10</bold> <italic><tp:taxon-name><tp:taxon-name-part taxon-name-part-type="genus" reg="Balta">Balta</tp:taxon-name-part> <tp:taxon-name-part taxon-name-part-type="species" reg="hwangorum">hwangorum</tp:taxon-name-part></tp:taxon-name></italic> Bey-Bienko, 1958, male <bold>9</bold> dorsal view <bold>10</bold> ventral view <bold>11–12</bold> <italic><tp:taxon-name><tp:taxon-name-part taxon-name-part-type="genus" reg="Balta">Balta</tp:taxon-name-part> <tp:taxon-name-part taxon-name-part-type="species" reg="nodigera">nodigera</tp:taxon-name-part></tp:taxon-name></italic> (Bey-Bienko, 1958) comb. n., male <bold>11</bold> dorsal view <bold>12</bold> ventral view <bold>13–14</bold> <italic><tp:taxon-name><tp:taxon-name-part taxon-name-part-type="genus" reg="Balta">Balta</tp:taxon-name-part> <tp:taxon-name-part taxon-name-part-type="species" reg="valida">valida</tp:taxon-name-part></tp:taxon-name></italic> (Bey-Bienko, 1958), comb. n., male <bold>13</bold> dorsal view <bold>14</bold> ventral view.</p></caption><graphic xmlns:xlink="http://www.w3.org/1999/xlink" xlink:href="zookeys-714-013-g001.jpg" position="float" orientation="portrait" xlink:type="simple" id="oo_166738.jpg"/></fig></tp:treatment-sec></tp:taxon-treatment>
