# Supplementary material for: The cockroaches of Balta Tepper from China, with the description of four new species (Blattodea, Ectobiidae, Pseudophyllodromiinae)
Source: Zookeys. 2017 Nov 6;(714):13–32. doi: 10.3897/zookeys.714.14041 (PMC5740422; doi:10.3897/zookeys.714.14041)
Supplement: XML Treatment for Balta yaoi [file zookeys.714.14041-treatment5.xml]

<!DOCTYPE tp:taxon-treatment
  PUBLIC "-//TaxonX//DTD Taxonomic Treatment Publishing DTD v0 20100105//EN" "tax-treatment-NSO.dtd">
<tp:taxon-treatment xmlns:tp="http://www.plazi.org/taxpub"><tp:treatment-meta><kwd-group><label>Taxon classification</label><kwd><named-content xmlns:xlink="http://www.w3.org/1999/xlink" content-type="kingdom">Animalia</named-content></kwd><kwd><named-content xmlns:xlink="http://www.w3.org/1999/xlink" content-type="order">Blattodea</named-content></kwd><kwd><named-content xmlns:xlink="http://www.w3.org/1999/xlink" content-type="family">Ectobiidae</named-content></kwd></kwd-group><mixed-citation publication-type="journal"><person-group><name><surname>Qiu</surname><given-names>Zhi-Wei</given-names></name><name><surname>Che</surname><given-names>Yan-Li</given-names></name><name><surname>Zheng</surname><given-names>Yu-Hong</given-names></name><name><surname>Wang</surname><given-names>Zong-Qing</given-names></name></person-group><article-title>The cockroaches of <italic><tp:taxon-name><tp:taxon-name-part taxon-name-part-type="genus" reg="Balta">Balta</tp:taxon-name-part></tp:taxon-name></italic> Tepper from China, with the description of four new species (<tp:taxon-name><tp:taxon-name-part taxon-name-part-type="order">Blattodea</tp:taxon-name-part></tp:taxon-name>, <tp:taxon-name><tp:taxon-name-part taxon-name-part-type="family">Ectobiidae</tp:taxon-name-part></tp:taxon-name>, <tp:taxon-name><tp:taxon-name-part taxon-name-part-type="subfamily">Pseudophyllodromiinae</tp:taxon-name-part></tp:taxon-name>)</article-title><source>Zookeys</source><day>6</day><month>11</month><year>2017</year><volume>2017</volume><issue>714</issue><fpage>13</fpage><lpage>32</lpage><pub-id pub-id-type="doi">10.3897/zookeys.714.14041</pub-id></mixed-citation></tp:treatment-meta><tp:nomenclature><tp:taxon-name>
            <tp:taxon-name-part taxon-name-part-type="genus" reg="Balta">Balta</tp:taxon-name-part>
            <tp:taxon-name-part taxon-name-part-type="species" reg="yaoi">yaoi</tp:taxon-name-part>
            <object-id xmlns:xlink="http://www.w3.org/1999/xlink" content-type="zoobank" xlink:type="simple">http://zoobank.org/AA25257D-4E10-4C22-99EA-4808E7FF794A</object-id>
          </tp:taxon-name><tp:taxon-status xmlns:xlink="http://www.w3.org/1999/xlink" xlink:type="simple">sp. n.</tp:taxon-status><xref ref-type="fig" rid="F1">Figs 7–8</xref><xref ref-type="fig" rid="F5">, 52–63</xref><!--PageBreak--></tp:nomenclature><tp:treatment-sec sec-type="type material" id="SECID0E55AG"><title>Type material.</title><p>
            <bold>Holotype: China</bold>, Yunnan: male (<abbrev xmlns:xlink="http://www.w3.org/1999/xlink" content-type="institution" xlink:title="Institute of Entomology, Southwest University" id="ABBRID0EG6AG" xlink:type="simple">IESWU</abbrev>), Xishuangbanna, Menglun, 2010, coll. Zhiyuan Yao. <bold>Paratypes</bold>: 4 males, same collection event as holotype; 14 males and 22 females, Xishuangbanna, Menglun, garbage dump, 627 m, <named-content xmlns:xlink="http://www.w3.org/1999/xlink" content-type="dwc:verbatimCoordinates" xlink:type="simple"><named-content content-type="geo-json" specific-use="{&#34;type&#34;:&#34;Point&#34;,&#34;coordinates&#34;:[101.280250,21.906333]}" id="NCID0EQ6AG" xlink:type="simple">21°54.380′N, 101°16.815′E</named-content></named-content>, 23 November 2009, coll. Guo Tang and Zhiyuan Yao; 3 males, Xishuangbanna, Menglun, 2010, coll. unknown;</p></tp:treatment-sec><tp:treatment-sec sec-type="Differential diagnosis" id="SECID0EV6AG"><title>Differential diagnosis.</title><p>This species is similar to <italic><tp:taxon-name><tp:taxon-name-part taxon-name-part-type="genus" reg="Balta">B.</tp:taxon-name-part> <tp:taxon-name-part taxon-name-part-type="species" reg="valida">valida</tp:taxon-name-part></tp:taxon-name></italic> comb. n. in appearance, but can be distinguished in the following characteristics: 1) For the former, median phallomere appendage without brush-like structure (Fig. <xref ref-type="fig" rid="F5">62</xref>), while in the latter with brush-like structure; 2) subgenital plate with hind margin curved concave (Fig. <xref ref-type="fig" rid="F5">60</xref>), while in the latter not concaved medially.</p><p>
            <bold>Description male.</bold> Body yellowish brown (Figs <xref ref-type="fig" rid="F1">7</xref>, <xref ref-type="fig" rid="F1">8</xref>). Vertex slightly yellow, between eyes with a slightly brown stripe, under the stripe with a slightly brown triangular spot, under antennal sockets with or without a stripe (Fig. <xref ref-type="fig" rid="F5">52</xref>). Disk of pronotum yellowish brown, with some small scattered and symmetrical blackish brown spots, two lateral border hyaline (Fig. <xref ref-type="fig" rid="F5">54</xref>). Tegmen yellowish brown, with a few small round black spots, cell with yellowish brown spots. The lateral border of abdomen with round blackish brown spots. Third and fourth maxillary palpomeres nearly same length, longer than the fifth (Fig. <xref ref-type="fig" rid="F5">53</xref>). Tegmen with M and CuA oblique (Fig. <xref ref-type="fig" rid="F5">55</xref>). Hind wing with M simple, without branches, CuA with three complete branches and <!--PageBreak-->without incomplete ones, hind wing with small apical triangle (Fig. <xref ref-type="fig" rid="F5">56</xref>). Front femur Type C<sub>2</sub> (Fig. <xref ref-type="fig" rid="F5">57</xref>), tarsal claws strongly asymmetrical and unspecialized (Fig. <xref ref-type="fig" rid="F5">58</xref>). Abdominal tergites unspecialized.</p><fig id="F5" position="float" orientation="portrait"><label>Figures 52–63.</label><caption><p>
                <italic><tp:taxon-name><tp:taxon-name-part taxon-name-part-type="genus" reg="Balta">Balta</tp:taxon-name-part> <tp:taxon-name-part taxon-name-part-type="species" reg="yaoi">yaoi</tp:taxon-name-part></tp:taxon-name></italic> sp. n. <bold>52</bold> head <bold>53</bold> maxillary palps <bold>54</bold> pronotum <bold>55</bold> tegmen <bold>56</bold> hind wing <bold>57</bold> front femur <bold>58</bold> tarsal claws and arolium <bold>59</bold> supra-anal plate and paraprocts, ventral view <bold>60</bold> subgenital plate, dorsal view <bold>61</bold> right phallomere <bold>62</bold> median phallomere <bold>63</bold> left phallomere. Scale bars: 0.5 mm (<bold>52–54, 57–63</bold>), 2.0 mm (<bold>55, 56</bold>).</p></caption><graphic xmlns:xlink="http://www.w3.org/1999/xlink" xlink:href="zookeys-714-013-g005.jpg" position="float" orientation="portrait" xlink:type="simple" id="oo_166741.jpg"/></fig><p>
            <bold>Male genitalia.</bold> Supra-anal plate short, hind margin finely rounded, right and left paraprocts slightly unsymmetrical (Fig. <xref ref-type="fig" rid="F5">59</xref>). Subgenital plate with hind margin strongly emarginated, styli located on the apex of each lateral lobe respectively and slightly <!--PageBreak-->curved laterally (Fig. <xref ref-type="fig" rid="F5">60</xref>). Hook-like phallomere on the right side and with preapical concavity (Fig. <xref ref-type="fig" rid="F5">61</xref>). Median phallomere sticklike, slightly curved, apex acuminate, median phallomere appendage arched (Fig. <xref ref-type="fig" rid="F5">62</xref>). Left phallomere complex, without brush-like structure (Fig. <xref ref-type="fig" rid="F5">63</xref>).</p><p>
            <bold>Female.</bold> Both tegmina and hind wings slightly beyond the end of abdomen. The end of abdomen rounded.</p></tp:treatment-sec><tp:treatment-sec sec-type="description" id="SECID0EMEBG"><title>Measurements (mm).</title><p>Overall length of male 12.0–13.0, female 10.0–10.3; tegmen length male 10.0–11.0, female 7.9–8.0; pronotum length × width male 2.3–2.6 × 3.4–3.6, female 2.2–2.5 × 2.8–3.0.</p></tp:treatment-sec><tp:treatment-sec sec-type="etymology" id="SECID0EREBG"><title>Etymology.</title><p>This species is named in honor of Mr. Zhiyuan Yao, who collected the holotype of the species.</p></tp:treatment-sec><tp:treatment-sec sec-type="distribution" id="SECID0EWEBG"><title>Distribution.</title><p>China (Yunnan).</p></tp:treatment-sec><tp:treatment-sec><!--Section generated to contain objects referenced in tp:taxon-treatment.--><fig id="F1" position="float" orientation="portrait"><label>Figures 1–14.</label><caption><p>
                <bold>1–2</bold> <italic><tp:taxon-name><tp:taxon-name-part taxon-name-part-type="genus" reg="Balta">Balta</tp:taxon-name-part> <tp:taxon-name-part taxon-name-part-type="species" reg="crena">crena</tp:taxon-name-part></tp:taxon-name></italic> sp. n., male: holotype <bold>1</bold> dorsal view <bold>2</bold> ventral view <bold>3–4</bold> <italic><tp:taxon-name><tp:taxon-name-part taxon-name-part-type="genus" reg="Balta">Balta</tp:taxon-name-part> <tp:taxon-name-part taxon-name-part-type="species" reg="maculata">maculata</tp:taxon-name-part></tp:taxon-name></italic> sp. n., male: holotype <bold>3</bold> dorsal view <bold>4</bold> ventral view <bold>5–6</bold> <italic><tp:taxon-name><tp:taxon-name-part taxon-name-part-type="genus" reg="Balta">Balta</tp:taxon-name-part> <tp:taxon-name-part taxon-name-part-type="species" reg="tangi">tangi</tp:taxon-name-part></tp:taxon-name></italic> sp. n., male: holotype <bold>5</bold> dorsal view <bold>6</bold> ventral view <bold>7–8</bold> <italic><tp:taxon-name><tp:taxon-name-part taxon-name-part-type="genus" reg="Balta">Balta</tp:taxon-name-part> <tp:taxon-name-part taxon-name-part-type="species" reg="yaoi">yaoi</tp:taxon-name-part></tp:taxon-name></italic> sp. n., male: holotype <bold>7</bold> dorsal view <bold>8</bold> ventral view <bold>9–10</bold> <italic><tp:taxon-name><tp:taxon-name-part taxon-name-part-type="genus" reg="Balta">Balta</tp:taxon-name-part> <tp:taxon-name-part taxon-name-part-type="species" reg="hwangorum">hwangorum</tp:taxon-name-part></tp:taxon-name></italic> Bey-Bienko, 1958, male <bold>9</bold> dorsal view <bold>10</bold> ventral view <bold>11–12</bold> <italic><tp:taxon-name><tp:taxon-name-part taxon-name-part-type="genus" reg="Balta">Balta</tp:taxon-name-part> <tp:taxon-name-part taxon-name-part-type="species" reg="nodigera">nodigera</tp:taxon-name-part></tp:taxon-name></italic> (Bey-Bienko, 1958) comb. n., male <bold>11</bold> dorsal view <bold>12</bold> ventral view <bold>13–14</bold> <italic><tp:taxon-name><tp:taxon-name-part taxon-name-part-type="genus" reg="Balta">Balta</tp:taxon-name-part> <tp:taxon-name-part taxon-name-part-type="species" reg="valida">valida</tp:taxon-name-part></tp:taxon-name></italic> (Bey-Bienko, 1958), comb. n., male <bold>13</bold> dorsal view <bold>14</bold> ventral view.</p></caption><graphic xmlns:xlink="http://www.w3.org/1999/xlink" xlink:href="zookeys-714-013-g001.jpg" position="float" orientation="portrait" xlink:type="simple" id="oo_166738.jpg"/></fig></tp:treatment-sec></tp:taxon-treatment>
