# Supplementary material for: The cockroaches of Balta Tepper from China, with the description of four new species (Blattodea, Ectobiidae, Pseudophyllodromiinae)
Source: Zookeys. 2017 Nov 6;(714):13–32. doi: 10.3897/zookeys.714.14041 (PMC5740422; doi:10.3897/zookeys.714.14041)
Supplement: XML Treatment for Balta hwangorum [file zookeys.714.14041-treatment6.xml]

<!DOCTYPE tp:taxon-treatment
  PUBLIC "-//TaxonX//DTD Taxonomic Treatment Publishing DTD v0 20100105//EN" "tax-treatment-NSO.dtd">
<tp:taxon-treatment xmlns:tp="http://www.plazi.org/taxpub"><tp:treatment-meta><kwd-group><label>Taxon classification</label><kwd><named-content xmlns:xlink="http://www.w3.org/1999/xlink" content-type="kingdom">Animalia</named-content></kwd><kwd><named-content xmlns:xlink="http://www.w3.org/1999/xlink" content-type="order">Blattodea</named-content></kwd><kwd><named-content xmlns:xlink="http://www.w3.org/1999/xlink" content-type="family">Ectobiidae</named-content></kwd></kwd-group><mixed-citation publication-type="journal"><person-group><name><surname>Qiu</surname><given-names>Zhi-Wei</given-names></name><name><surname>Che</surname><given-names>Yan-Li</given-names></name><name><surname>Zheng</surname><given-names>Yu-Hong</given-names></name><name><surname>Wang</surname><given-names>Zong-Qing</given-names></name></person-group><article-title>The cockroaches of <italic><tp:taxon-name><tp:taxon-name-part taxon-name-part-type="genus" reg="Balta">Balta</tp:taxon-name-part></tp:taxon-name></italic> Tepper from China, with the description of four new species (<tp:taxon-name><tp:taxon-name-part taxon-name-part-type="order">Blattodea</tp:taxon-name-part></tp:taxon-name>, <tp:taxon-name><tp:taxon-name-part taxon-name-part-type="family">Ectobiidae</tp:taxon-name-part></tp:taxon-name>, <tp:taxon-name><tp:taxon-name-part taxon-name-part-type="subfamily">Pseudophyllodromiinae</tp:taxon-name-part></tp:taxon-name>)</article-title><source>Zookeys</source><day>6</day><month>11</month><year>2017</year><volume>2017</volume><issue>714</issue><fpage>13</fpage><lpage>32</lpage><pub-id pub-id-type="doi">10.3897/zookeys.714.14041</pub-id></mixed-citation></tp:treatment-meta><tp:nomenclature><tp:taxon-name>
            <tp:taxon-name-part taxon-name-part-type="genus" reg="Balta">Balta</tp:taxon-name-part>
            <tp:taxon-name-part taxon-name-part-type="species" reg="hwangorum">hwangorum</tp:taxon-name-part>
          </tp:taxon-name><tp:taxon-authority>Bey-Bienko, 1958</tp:taxon-authority><xref ref-type="fig" rid="F1">Figs 9</xref><xref ref-type="fig" rid="F1">, 10</xref><xref ref-type="fig" rid="F6">, 64–75</xref><tp:nomenclature-citation-list><tp:nomenclature-citation><tp:taxon-name>
                <tp:taxon-name-part taxon-name-part-type="genus" reg="Balta">Balta</tp:taxon-name-part> <tp:taxon-name-part taxon-name-part-type="species" reg="hwangorum">hwangorum</tp:taxon-name-part></tp:taxon-name><comment>Bey-Bienko, 1958: 676, 688 (Type locality: Yunnan, China); <xref ref-type="bibr" rid="B13">Princis 1969</xref>: 978.</comment></tp:nomenclature-citation><tp:nomenclature-citation><tp:taxon-name>
                <tp:taxon-name-part taxon-name-part-type="genus" reg="Balta">Balta</tp:taxon-name-part> <tp:taxon-name-part taxon-name-part-type="species" reg="picea">picea</tp:taxon-name-part></tp:taxon-name><comment>Bey-Bienko, 1958: 677 (Holotype, female) (Type locality: Yunnan, China). Syn. n.</comment></tp:nomenclature-citation></tp:nomenclature-citation-list></tp:nomenclature><tp:treatment-sec sec-type="material" id="SECID0EJHBG"><title>Material examined.</title><p>Deposited in <abbrev xmlns:xlink="http://www.w3.org/1999/xlink" content-type="institution" xlink:title="Institute of Entomology, Southwest University" id="ABBRID0EPHBG" xlink:type="simple">IESWU</abbrev>. <bold>China</bold>, Yunnan Prov.: 3 males, Xishuangbanna, Damenglong, 650 m, 13 April 1958, coll. Zhizi Chen; 5 males, Xishuangbanna, Menghun, 650–750 m, 9 June 1958, coll. Xuwu Meng; 1 male and 1 female, Xishuangbanna, Jinghong, 650 m, 6–24 July 1958, coll. Junhua He; 1 male, Xishuangbanna, Menghun, 650–750m, 1 June 1958, coll. Leyi Zheng; 1 male, Xishuangbanna, Menghun, 650–1080 m, 7 June 1958, coll. Chunpei Hong and Shuyong Wang; 1 male, Xishuangbanna, Damenglong, 650 m, 14 April 1958, coll. Chunpei Hong; 1 male, Xishuangbanna, Menghun, 650–750 m, 3 February 1958, coll. Shuyong Wang; 2 males, Xishuangbanna, Menga, 1050–1080 m, 20 May 1958, coll. Fuji Pu; 1 male, Xishuangbanna, Menghun, 650–750 m, 13 June 1958, coll. Yiran Zhang; 1 male, Xishuangbanna, Menghun, 650–750 m, 18 April 1958, coll. Leyi Zheng; 1 male, Xishuangbanna, Xiaomengyang, 850 m, 13 June 1958, coll. Lingchao Zang; 2 males and 1 female, Xishuangbanna, Menglun, G213 (National road) bamboo forest, 627 m, <named-content xmlns:xlink="http://www.w3.org/1999/xlink" content-type="dwc:verbatimCoordinates" xlink:type="simple"><named-content content-type="geo-json" specific-use="{&#34;type&#34;:&#34;Point&#34;,&#34;coordinates&#34;:[101.280250,21.906333]}" id="NCID0EZHBG" xlink:type="simple">21°54.380′N, 101°16.815′E</named-content></named-content>, 21–26 November 2009, coll. Guo Tang and Zhiyuan Yao; 2 males and 2 females, Xishuangbanna, Menglun, G213 (National road) bamboo forest, 627 m, <named-content xmlns:xlink="http://www.w3.org/1999/xlink" content-type="dwc:verbatimCoordinates" xlink:type="simple"><named-content content-type="geo-json" specific-use="{&#34;type&#34;:&#34;Point&#34;,&#34;coordinates&#34;:[101.280250,21.906333]}" id="NCID0EBIBG" xlink:type="simple">21°54.380′N, 101°16.815′E</named-content></named-content>, 22 November 2009, coll. Guo Tang and Zhiyuan Yao; 2 males and 2 females, Xishuangbanna, Menglun, G213 (National road) secondary forest, 644 m, <named-content xmlns:xlink="http://www.w3.org/1999/xlink" content-type="dwc:verbatimCoordinates" xlink:type="simple"><named-content content-type="geo-json" specific-use="{&#34;type&#34;:&#34;Point&#34;,&#34;coordinates&#34;:[101.279250,21.907317]}" id="NCID0EJIBG" xlink:type="simple">21°54.439′N, 101°16.755′E</named-content></named-content>, 20 November 2009, coll. Guo Tang and Zhiyuan Yao; 1 male, Mojiang, 1 May 2013, coll. Zongqing Wang. China: Guangxi: 1 female, Pingxiang, 850 m, 11 May 1963, coll. Sikong Liu.</p></tp:treatment-sec><tp:treatment-sec sec-type="redescription" id="SECID0EOIBG"><title>Redescription.</title><p>
            <bold>Male.</bold> Body yellowish brown (Figs <xref ref-type="fig" rid="F1">9</xref>, <xref ref-type="fig" rid="F1">10</xref>). Vertex to anterior margin of antennal sockets reddish brown, face yellowish brown to blackish brown (Figs <xref ref-type="fig" rid="F1">9</xref>, <xref ref-type="fig" rid="F1">10</xref>). Pronotum with inconspicuous black brindle or two oblique and symmetrical stripes, with disk reddish brown to black brown, two lateral borders, anterior and posterior margin yellowish brown and hyaline (Fig. <xref ref-type="fig" rid="F6">66</xref>). Legs yellowish brown to blackish <!--PageBreak-->brown. Abdomen blackish brown. Apex of subgenital plate with reddish brown spots or without. Fourth and fifth maxillary palpomeres approximately same length, both distinctly shorter than the third (Fig. <xref ref-type="fig" rid="F6">65</xref>). Tegmen with M and CuA slightly oblique (Fig. <xref ref-type="fig" rid="F6">67</xref>). Hind wing with M without branches, CuA with five complete branches and without incomplete ones (Fig. <xref ref-type="fig" rid="F6">68</xref>). Front femur type C<sub>2</sub> (Fig. <xref ref-type="fig" rid="F6">69</xref>), tarsal claws strongly asymmetrical and unspecialized (Fig. <xref ref-type="fig" rid="F6">70</xref>). Abdominal tergites unspecialized.</p><fig id="F6" position="float" orientation="portrait"><label>Figures 64–75.</label><caption><p>
                <italic><tp:taxon-name><tp:taxon-name-part taxon-name-part-type="genus" reg="Balta">Balta</tp:taxon-name-part> <tp:taxon-name-part taxon-name-part-type="species" reg="hwangorum">hwangorum</tp:taxon-name-part></tp:taxon-name></italic> Bey-Bienko, 1958. <bold>64</bold> head <bold>65</bold> maxillary palps <bold>66</bold> pronotum; <bold>67</bold> tegmen <bold>68</bold> hind wing <bold>69</bold> front femur <bold>70</bold> tarsal claws and arolium <bold>71</bold> supra-anal plate and paraprocts, ventral view <bold>72</bold> subgenital plate, dorsal view <bold>73</bold> right phallomere <bold>74</bold> median phallomere <bold>75</bold> left phallomere. Scale bars: 0.5 mm (<bold>64–66, 69–75</bold>), 2.0 mm (<bold>67, 68</bold>).</p></caption><graphic xmlns:xlink="http://www.w3.org/1999/xlink" xlink:href="zookeys-714-013-g006.jpg" position="float" orientation="portrait" xlink:type="simple" id="oo_166742.jpg"/></fig></tp:treatment-sec><tp:treatment-sec sec-type="Male genitalia" id="SECID0EWLBG"><title>Male genitalia.</title><p>Supra-anal plate in ventral view short, hind margin arched, slightly emarginated in the middle; right and left paraprocts similar (Fig. <xref ref-type="fig" rid="F6">71</xref>). Subgenital plate symmetrical throughout except at the base, hind margin with deep V-shape emargination, styli similar, conical, arising on lateral lobes (Fig. <xref ref-type="fig" rid="F6">72</xref>). Hook-like phallomere on right side, hook slender (Fig. <xref ref-type="fig" rid="F6">73</xref>). Median phallomere sticklike, slightly curved, apex acuminate, near the apex part with a sclerite, base of arc appendage with brush-like structure (Fig. <xref ref-type="fig" rid="F6">74</xref>). Left phallomere complex, apex with a bifurcate spinous structure and a slender hairs structure (Fig. <xref ref-type="fig" rid="F6">75</xref>).</p></tp:treatment-sec><tp:treatment-sec sec-type="Female" id="SECID0EQMBG"><title>Female.</title><p>Slight sexual dimorphism in that the female body is smaller than the male. Supra-anal plate symmetrical, rounded, hind margin divided in the middle. Subgenital plate broad and rounded.</p></tp:treatment-sec><tp:treatment-sec sec-type="description" id="SECID0EVMBG"><title>Measurement (mm).</title><p>Overall length male 15.0–18.5, female 14.0–17.1; tegmen length male 13.5–16.0, female 11.2–14.0; pronotum length × width male 2.9–3.5 × 4.1–4.9, female 3.0–3.1 × 5.0–5.1.</p></tp:treatment-sec><tp:treatment-sec sec-type="remarks" id="SECID0E1MBG"><title>Remarks.</title><p>Several specimens were separated as two species by Bey-Bienko, mainly based on the body color (1958). However, after examining a large number of specimens, the results show that body color of <italic><tp:taxon-name><tp:taxon-name-part taxon-name-part-type="genus" reg="Balta">B.</tp:taxon-name-part> <tp:taxon-name-part taxon-name-part-type="species" reg="hwangorum">hwangorum</tp:taxon-name-part></tp:taxon-name></italic> varies. Moreover, in Bey-Bienko’s records, in <italic><tp:taxon-name><tp:taxon-name-part taxon-name-part-type="genus" reg="Balta">B.</tp:taxon-name-part> <tp:taxon-name-part taxon-name-part-type="species" reg="hwangorum">hwangorum</tp:taxon-name-part></tp:taxon-name></italic>, the length of lobes of the subgenital plate is different among the species, but in fact we find no difference.</p></tp:treatment-sec><tp:treatment-sec sec-type="distribution" id="SECID0EWNBG"><title>Distribution.</title><p>China (Yunnan, Guangxi).</p></tp:treatment-sec><tp:treatment-sec><!--Section generated to contain objects referenced in tp:taxon-treatment.--><fig id="F1" position="float" orientation="portrait"><label>Figures 1–14.</label><caption><p>
                <bold>1–2</bold> <italic><tp:taxon-name><tp:taxon-name-part taxon-name-part-type="genus" reg="Balta">Balta</tp:taxon-name-part> <tp:taxon-name-part taxon-name-part-type="species" reg="crena">crena</tp:taxon-name-part></tp:taxon-name></italic> sp. n., male: holotype <bold>1</bold> dorsal view <bold>2</bold> ventral view <bold>3–4</bold> <italic><tp:taxon-name><tp:taxon-name-part taxon-name-part-type="genus" reg="Balta">Balta</tp:taxon-name-part> <tp:taxon-name-part taxon-name-part-type="species" reg="maculata">maculata</tp:taxon-name-part></tp:taxon-name></italic> sp. n., male: holotype <bold>3</bold> dorsal view <bold>4</bold> ventral view <bold>5–6</bold> <italic><tp:taxon-name><tp:taxon-name-part taxon-name-part-type="genus" reg="Balta">Balta</tp:taxon-name-part> <tp:taxon-name-part taxon-name-part-type="species" reg="tangi">tangi</tp:taxon-name-part></tp:taxon-name></italic> sp. n., male: holotype <bold>5</bold> dorsal view <bold>6</bold> ventral view <bold>7–8</bold> <italic><tp:taxon-name><tp:taxon-name-part taxon-name-part-type="genus" reg="Balta">Balta</tp:taxon-name-part> <tp:taxon-name-part taxon-name-part-type="species" reg="yaoi">yaoi</tp:taxon-name-part></tp:taxon-name></italic> sp. n., male: holotype <bold>7</bold> dorsal view <bold>8</bold> ventral view <bold>9–10</bold> <italic><tp:taxon-name><tp:taxon-name-part taxon-name-part-type="genus" reg="Balta">Balta</tp:taxon-name-part> <tp:taxon-name-part taxon-name-part-type="species" reg="hwangorum">hwangorum</tp:taxon-name-part></tp:taxon-name></italic> Bey-Bienko, 1958, male <bold>9</bold> dorsal view <bold>10</bold> ventral view <bold>11–12</bold> <italic><tp:taxon-name><tp:taxon-name-part taxon-name-part-type="genus" reg="Balta">Balta</tp:taxon-name-part> <tp:taxon-name-part taxon-name-part-type="species" reg="nodigera">nodigera</tp:taxon-name-part></tp:taxon-name></italic> (Bey-Bienko, 1958) comb. n., male <bold>11</bold> dorsal view <bold>12</bold> ventral view <bold>13–14</bold> <italic><tp:taxon-name><tp:taxon-name-part taxon-name-part-type="genus" reg="Balta">Balta</tp:taxon-name-part> <tp:taxon-name-part taxon-name-part-type="species" reg="valida">valida</tp:taxon-name-part></tp:taxon-name></italic> (Bey-Bienko, 1958), comb. n., male <bold>13</bold> dorsal view <bold>14</bold> ventral view.</p></caption><graphic xmlns:xlink="http://www.w3.org/1999/xlink" xlink:href="zookeys-714-013-g001.jpg" position="float" orientation="portrait" xlink:type="simple" id="oo_166738.jpg"/></fig></tp:treatment-sec><ref-list><ref id="B13"><mixed-citation xmlns:xlink="http://www.w3.org/1999/xlink" xlink:type="simple">
          <person-group><name name-style="western"><surname>Princis</surname><given-names>K</given-names></name></person-group> (<year>1969</year>) <tp:taxon-name><tp:taxon-name-part taxon-name-part-type="order">Blattariae</tp:taxon-name-part></tp:taxon-name>: subordo <tp:taxon-name><tp:taxon-name-part taxon-name-part-type="superfamily">Epilamproidea</tp:taxon-name-part></tp:taxon-name>. Fam.: <tp:taxon-name><tp:taxon-name-part taxon-name-part-type="family">Blattellidae</tp:taxon-name-part></tp:taxon-name>. Orthopterorum Catalogus. Dr. W. Junk N.V., Gravenhage, Uitgeverij, Part 13, 711–1038.</mixed-citation></ref></ref-list></tp:taxon-treatment>
