# Supplementary material for: The cockroaches of Balta Tepper from China, with the description of four new species (Blattodea, Ectobiidae, Pseudophyllodromiinae)
Source: Zookeys. 2017 Nov 6;(714):13–32. doi: 10.3897/zookeys.714.14041 (PMC5740422; doi:10.3897/zookeys.714.14041)
Supplement: XML Treatment for Balta nodigera [file zookeys.714.14041-treatment7.xml]

<!DOCTYPE tp:taxon-treatment
  PUBLIC "-//TaxonX//DTD Taxonomic Treatment Publishing DTD v0 20100105//EN" "tax-treatment-NSO.dtd">
<tp:taxon-treatment xmlns:tp="http://www.plazi.org/taxpub"><tp:treatment-meta><kwd-group><label>Taxon classification</label><kwd><named-content xmlns:xlink="http://www.w3.org/1999/xlink" content-type="kingdom">Animalia</named-content></kwd><kwd><named-content xmlns:xlink="http://www.w3.org/1999/xlink" content-type="order">Blattodea</named-content></kwd><kwd><named-content xmlns:xlink="http://www.w3.org/1999/xlink" content-type="family">Ectobiidae</named-content></kwd></kwd-group><mixed-citation publication-type="journal"><person-group><name><surname>Qiu</surname><given-names>Zhi-Wei</given-names></name><name><surname>Che</surname><given-names>Yan-Li</given-names></name><name><surname>Zheng</surname><given-names>Yu-Hong</given-names></name><name><surname>Wang</surname><given-names>Zong-Qing</given-names></name></person-group><article-title>The cockroaches of <italic><tp:taxon-name><tp:taxon-name-part taxon-name-part-type="genus" reg="Balta">Balta</tp:taxon-name-part></tp:taxon-name></italic> Tepper from China, with the description of four new species (<tp:taxon-name><tp:taxon-name-part taxon-name-part-type="order">Blattodea</tp:taxon-name-part></tp:taxon-name>, <tp:taxon-name><tp:taxon-name-part taxon-name-part-type="family">Ectobiidae</tp:taxon-name-part></tp:taxon-name>, <tp:taxon-name><tp:taxon-name-part taxon-name-part-type="subfamily">Pseudophyllodromiinae</tp:taxon-name-part></tp:taxon-name>)</article-title><source>Zookeys</source><day>6</day><month>11</month><year>2017</year><volume>2017</volume><issue>714</issue><fpage>13</fpage><lpage>32</lpage><pub-id pub-id-type="doi">10.3897/zookeys.714.14041</pub-id></mixed-citation></tp:treatment-meta><tp:nomenclature><tp:taxon-name>
            <tp:taxon-name-part taxon-name-part-type="genus" reg="Balta">Balta</tp:taxon-name-part>
            <tp:taxon-name-part taxon-name-part-type="species" reg="nodigera">nodigera</tp:taxon-name-part>
          </tp:taxon-name><tp:taxon-authority>(Bey-Bienko, 1958)</tp:taxon-authority><tp:taxon-status xmlns:xlink="http://www.w3.org/1999/xlink" xlink:type="simple">comb. n.</tp:taxon-status><xref ref-type="fig" rid="F1">Figs 11</xref><xref ref-type="fig" rid="F1">, 12</xref><xref ref-type="fig" rid="F7">, 76–87</xref><!--PageBreak--><tp:nomenclature-citation-list><tp:nomenclature-citation><tp:taxon-name>
                <tp:taxon-name-part taxon-name-part-type="genus" reg="Onychostylus">Onychostylus</tp:taxon-name-part> <tp:taxon-name-part taxon-name-part-type="species" reg="nodiger">nodiger</tp:taxon-name-part></tp:taxon-name><comment>Bey-Bienko, 1958: 679 (Type locality: Yunnan, China).</comment></tp:nomenclature-citation><tp:nomenclature-citation><tp:taxon-name>
                <tp:taxon-name-part taxon-name-part-type="genus" reg="Lupparia">Lupparia</tp:taxon-name-part> <tp:taxon-name-part taxon-name-part-type="species" reg="nodigera">nodigera</tp:taxon-name-part></tp:taxon-name><comment>: <xref ref-type="bibr" rid="B13">Princis 1969</xref>: 960.</comment></tp:nomenclature-citation></tp:nomenclature-citation-list></tp:nomenclature><tp:treatment-sec sec-type="material" id="SECID0ELQBG"><title>Material examined.</title><p>Deposited in <abbrev xmlns:xlink="http://www.w3.org/1999/xlink" content-type="institution" xlink:title="Institute of Entomology, Southwest University" id="ABBRID0ERQBG" xlink:type="simple">IESWU</abbrev>. <bold>China</bold>, Fujian Prov.: 1 male, Putian, 7 June 1979, coll. Jingying Liu; 1 male, Putian, 5 July 1978, coll. Bangkan Huang.</p></tp:treatment-sec><tp:treatment-sec sec-type="redescription" id="SECID0EYQBG"><title>Redescription.</title><p>
            <bold>Male.</bold> Body medium-size, yellowish brown (Figs <xref ref-type="fig" rid="F1">11</xref>, <xref ref-type="fig" rid="F1">12</xref>). Third and fourth maxillary palpomeres yellowish brown, the fifth light brown. Pronotum yellowish brown and disk with two unobvious black spots, lateral borders hyaline. Tegmina and hind wings light brown. Abdomen brown. Third and fifth maxillary palpomeres almost same length, distinctly longer (Fig. <xref ref-type="fig" rid="F7">77</xref>). Tegmen with M and CuA oblique (Fig. <xref ref-type="fig" rid="F7">79</xref>). Hind wing with small triangle apical, CuA with four complete branches and without incomplete ones (Fig. <xref ref-type="fig" rid="F7">80</xref>). Front femur type C<sub>2</sub> (Fig. <xref ref-type="fig" rid="F7">81</xref>), <!--PageBreak-->tarsal claws strongly asymmetrical and unspecialized (Fig. <xref ref-type="fig" rid="F7">82</xref>). Abdominal tergites unspecialized.</p><fig id="F7" position="float" orientation="portrait"><label>Figures 76–87.</label><caption><p>
                <italic><tp:taxon-name><tp:taxon-name-part taxon-name-part-type="genus" reg="Balta">Balta</tp:taxon-name-part> <tp:taxon-name-part taxon-name-part-type="species" reg="nodigera">nodigera</tp:taxon-name-part></tp:taxon-name></italic> (Bey-Bienko, 1958) comb. n. <bold>76</bold> head <bold>77</bold> maxillary palps <bold>78</bold> pronotum <bold>79</bold> tegmen <bold>80</bold> hind wing <bold>81</bold> front femur <bold>82</bold> tarsal claws and arolium <bold>83</bold> supra-anal plate and paraprocts, ventral view <bold>84</bold> subgenital plate, dorsal view <bold>85</bold> right phallomere <bold>86</bold> median phallomere <bold>87</bold> left phallomere. Scale bars: 0.5 mm (<bold>76–78, 81–87</bold>), 2.0 mm (Figs <bold>79, 80</bold>).</p></caption><graphic xmlns:xlink="http://www.w3.org/1999/xlink" xlink:href="zookeys-714-013-g007.jpg" position="float" orientation="portrait" xlink:type="simple" id="oo_166743.jpg"/></fig></tp:treatment-sec><tp:treatment-sec sec-type="Male genitalia" id="SECID0EUTBG"><title>Male genitalia.</title><p>Supra-anal plate posterior margin slightly convex in the middle, paraprocts simple (Fig. <xref ref-type="fig" rid="F7">83</xref>). Subgenital plate in ventral view with hind margins strong<!--PageBreak-->ly emarginated in the middle, conical styli located on the distal of lateral lobes, ventral side of subgenital plate with some fine spines (Fig. <xref ref-type="fig" rid="F7">84</xref>). Hook-like phallomere on right side, the hook structure short and thick (Fig. <xref ref-type="fig" rid="F7">85</xref>). Median phallomere sticklike, thick and strong at base, apex with two different size spines; one associated median phallomere appendage stronger and with setae at apex, (Fig. <xref ref-type="fig" rid="F7">86</xref>). Left phallomere with left side apex spine-like (Fig. <xref ref-type="fig" rid="F7">87</xref>).</p></tp:treatment-sec><tp:treatment-sec sec-type="description" id="SECID0EQUBG"><title>Measurements (mm).</title><p>Overall length male 14.5; tegmen length male 12.0; pronotum length × width male 3.0 × 4.0.</p></tp:treatment-sec><tp:treatment-sec sec-type="distribution" id="SECID0EVUBG"><title>Distribution.</title><p>China (Fujian, Yunnan).</p></tp:treatment-sec><tp:treatment-sec><!--Section generated to contain objects referenced in tp:taxon-treatment.--><fig id="F1" position="float" orientation="portrait"><label>Figures 1–14.</label><caption><p>
                <bold>1–2</bold> <italic><tp:taxon-name><tp:taxon-name-part taxon-name-part-type="genus" reg="Balta">Balta</tp:taxon-name-part> <tp:taxon-name-part taxon-name-part-type="species" reg="crena">crena</tp:taxon-name-part></tp:taxon-name></italic> sp. n., male: holotype <bold>1</bold> dorsal view <bold>2</bold> ventral view <bold>3–4</bold> <italic><tp:taxon-name><tp:taxon-name-part taxon-name-part-type="genus" reg="Balta">Balta</tp:taxon-name-part> <tp:taxon-name-part taxon-name-part-type="species" reg="maculata">maculata</tp:taxon-name-part></tp:taxon-name></italic> sp. n., male: holotype <bold>3</bold> dorsal view <bold>4</bold> ventral view <bold>5–6</bold> <italic><tp:taxon-name><tp:taxon-name-part taxon-name-part-type="genus" reg="Balta">Balta</tp:taxon-name-part> <tp:taxon-name-part taxon-name-part-type="species" reg="tangi">tangi</tp:taxon-name-part></tp:taxon-name></italic> sp. n., male: holotype <bold>5</bold> dorsal view <bold>6</bold> ventral view <bold>7–8</bold> <italic><tp:taxon-name><tp:taxon-name-part taxon-name-part-type="genus" reg="Balta">Balta</tp:taxon-name-part> <tp:taxon-name-part taxon-name-part-type="species" reg="yaoi">yaoi</tp:taxon-name-part></tp:taxon-name></italic> sp. n., male: holotype <bold>7</bold> dorsal view <bold>8</bold> ventral view <bold>9–10</bold> <italic><tp:taxon-name><tp:taxon-name-part taxon-name-part-type="genus" reg="Balta">Balta</tp:taxon-name-part> <tp:taxon-name-part taxon-name-part-type="species" reg="hwangorum">hwangorum</tp:taxon-name-part></tp:taxon-name></italic> Bey-Bienko, 1958, male <bold>9</bold> dorsal view <bold>10</bold> ventral view <bold>11–12</bold> <italic><tp:taxon-name><tp:taxon-name-part taxon-name-part-type="genus" reg="Balta">Balta</tp:taxon-name-part> <tp:taxon-name-part taxon-name-part-type="species" reg="nodigera">nodigera</tp:taxon-name-part></tp:taxon-name></italic> (Bey-Bienko, 1958) comb. n., male <bold>11</bold> dorsal view <bold>12</bold> ventral view <bold>13–14</bold> <italic><tp:taxon-name><tp:taxon-name-part taxon-name-part-type="genus" reg="Balta">Balta</tp:taxon-name-part> <tp:taxon-name-part taxon-name-part-type="species" reg="valida">valida</tp:taxon-name-part></tp:taxon-name></italic> (Bey-Bienko, 1958), comb. n., male <bold>13</bold> dorsal view <bold>14</bold> ventral view.</p></caption><graphic xmlns:xlink="http://www.w3.org/1999/xlink" xlink:href="zookeys-714-013-g001.jpg" position="float" orientation="portrait" xlink:type="simple" id="oo_166738.jpg"/></fig></tp:treatment-sec><ref-list><ref id="B13"><mixed-citation xmlns:xlink="http://www.w3.org/1999/xlink" xlink:type="simple">
          <person-group><name name-style="western"><surname>Princis</surname><given-names>K</given-names></name></person-group> (<year>1969</year>) <tp:taxon-name><tp:taxon-name-part taxon-name-part-type="order">Blattariae</tp:taxon-name-part></tp:taxon-name>: subordo <tp:taxon-name><tp:taxon-name-part taxon-name-part-type="superfamily">Epilamproidea</tp:taxon-name-part></tp:taxon-name>. Fam.: <tp:taxon-name><tp:taxon-name-part taxon-name-part-type="family">Blattellidae</tp:taxon-name-part></tp:taxon-name>. Orthopterorum Catalogus. Dr. W. Junk N.V., Gravenhage, Uitgeverij, Part 13, 711–1038.</mixed-citation></ref></ref-list></tp:taxon-treatment>
