# Supplementary material for: The cockroaches of Balta Tepper from China, with the description of four new species (Blattodea, Ectobiidae, Pseudophyllodromiinae)
Source: Zookeys. 2017 Nov 6;(714):13–32. doi: 10.3897/zookeys.714.14041 (PMC5740422; doi:10.3897/zookeys.714.14041)
Supplement: XML Treatment for Balta valida [file zookeys.714.14041-treatment8.xml]

<!DOCTYPE tp:taxon-treatment
  PUBLIC "-//TaxonX//DTD Taxonomic Treatment Publishing DTD v0 20100105//EN" "tax-treatment-NSO.dtd">
<tp:taxon-treatment xmlns:tp="http://www.plazi.org/taxpub"><tp:treatment-meta><kwd-group><label>Taxon classification</label><kwd><named-content xmlns:xlink="http://www.w3.org/1999/xlink" content-type="kingdom">Animalia</named-content></kwd><kwd><named-content xmlns:xlink="http://www.w3.org/1999/xlink" content-type="order">Blattodea</named-content></kwd><kwd><named-content xmlns:xlink="http://www.w3.org/1999/xlink" content-type="family">Ectobiidae</named-content></kwd></kwd-group><mixed-citation publication-type="journal"><person-group><name><surname>Qiu</surname><given-names>Zhi-Wei</given-names></name><name><surname>Che</surname><given-names>Yan-Li</given-names></name><name><surname>Zheng</surname><given-names>Yu-Hong</given-names></name><name><surname>Wang</surname><given-names>Zong-Qing</given-names></name></person-group><article-title>The cockroaches of <italic><tp:taxon-name><tp:taxon-name-part taxon-name-part-type="genus" reg="Balta">Balta</tp:taxon-name-part></tp:taxon-name></italic> Tepper from China, with the description of four new species (<tp:taxon-name><tp:taxon-name-part taxon-name-part-type="order">Blattodea</tp:taxon-name-part></tp:taxon-name>, <tp:taxon-name><tp:taxon-name-part taxon-name-part-type="family">Ectobiidae</tp:taxon-name-part></tp:taxon-name>, <tp:taxon-name><tp:taxon-name-part taxon-name-part-type="subfamily">Pseudophyllodromiinae</tp:taxon-name-part></tp:taxon-name>)</article-title><source>Zookeys</source><day>6</day><month>11</month><year>2017</year><volume>2017</volume><issue>714</issue><fpage>13</fpage><lpage>32</lpage><pub-id pub-id-type="doi">10.3897/zookeys.714.14041</pub-id></mixed-citation></tp:treatment-meta><tp:nomenclature><tp:taxon-name>
            <tp:taxon-name-part taxon-name-part-type="genus" reg="Balta">Balta</tp:taxon-name-part>
            <tp:taxon-name-part taxon-name-part-type="species" reg="valida">valida</tp:taxon-name-part>
          </tp:taxon-name><tp:taxon-authority>(Bey-Bienko, 1958)</tp:taxon-authority><tp:taxon-status xmlns:xlink="http://www.w3.org/1999/xlink" xlink:type="simple">comb. n.</tp:taxon-status><xref ref-type="fig" rid="F1">Figs 13</xref><xref ref-type="fig" rid="F1">, 14</xref><xref ref-type="fig" rid="F8">, 88–99</xref><tp:nomenclature-citation-list><tp:nomenclature-citation><tp:taxon-name>
                <tp:taxon-name-part taxon-name-part-type="genus" reg="Onychostylus">Onychostylus</tp:taxon-name-part> <tp:taxon-name-part taxon-name-part-type="species" reg="validus">validus</tp:taxon-name-part></tp:taxon-name><comment>Bey-Bienko, 1958: 589 (Type locality: Yunnan, China).</comment></tp:nomenclature-citation><tp:nomenclature-citation><tp:taxon-name>
                <tp:taxon-name-part taxon-name-part-type="genus" reg="Lupparia">Lupparia</tp:taxon-name-part> <tp:taxon-name-part taxon-name-part-type="species" reg="valida">valida</tp:taxon-name-part></tp:taxon-name><comment>: <xref ref-type="bibr" rid="B13">Princis 1969</xref>: 957.</comment></tp:nomenclature-citation></tp:nomenclature-citation-list></tp:nomenclature><tp:treatment-sec sec-type="material" id="SECID0EJXBG"><title>Material examined.</title><p>Deposited in <abbrev xmlns:xlink="http://www.w3.org/1999/xlink" content-type="institution" xlink:title="Institute of Entomology, Southwest University" id="ABBRID0EPXBG" xlink:type="simple">IESWU</abbrev>. <bold>China</bold>, Yunnan Prov.: 19 males, Xishuangbanna, Menghun, 650 m, 4–9 April 1958, coll. Yiran Zhang and Xuwu Meng; 1 male and 1 female, Xishuangbanna, Dadugang, <named-content xmlns:xlink="http://www.w3.org/1999/xlink" content-type="dwc:verbatimCoordinates" xlink:type="simple"><named-content content-type="geo-json" specific-use="{&#34;type&#34;:&#34;Point&#34;,&#34;coordinates&#34;:[100.949617,22.369833]}" id="NCID0EZXBG" xlink:type="simple">22°22.190′N, 100°56.977′E</named-content></named-content>, 29 May 2014, coll. Xinran Li and Hongguang Liu; 5 males and 5 females, Puer, Meizihu park, 20 May 2016, coll. Zhiwei Qiu and Lu Qiu; 2 males and 1 female, Xishuangbanna, Wangtianshu, 22 May 2016 coll. Zhiwei Qiu and Lu Qiu. China, Hainan Prov.: 1 male, Wuzhi Mountain, <named-content xmlns:xlink="http://www.w3.org/1999/xlink" content-type="dwc:verbatimCoordinates" xlink:type="simple"><named-content content-type="geo-json" specific-use="{&#34;type&#34;:&#34;Point&#34;,&#34;coordinates&#34;:[109.684683,18.904833]}" id="NCID0EBYBG" xlink:type="simple">18°54.290′N, 109°41.081’E</named-content></named-content>, 795 m, 18 May 2014, coll. Shunhua Gui and Xinran Li. 1 male, Limu Mountain, 16 April 2016, coll. Jianyue Qiu.</p></tp:treatment-sec><tp:treatment-sec sec-type="redescription" id="SECID0EGYBG"><title>Redescription.</title><p>
            <bold>Male.</bold> Body yellowish brown (Figs <xref ref-type="fig" rid="F1">13</xref>, <xref ref-type="fig" rid="F1">14</xref>). Vertex between eyes brick-red, between two ocelli yellow, remainder of face yellowish brown and without stripes (Figs <xref ref-type="fig" rid="F1">13</xref>, <xref ref-type="fig" rid="F1">14</xref>). Maxillary palpomeres yellowish brown with either base blackish brown. Base of antenna yellowish brown and the rest blackish brown to black. Pronotum yellowish brown and disc with some black spots, lateral borders hyaline. Legs yellowish brown. Base and two borders of abdominal sternites black (Fig. <xref ref-type="fig" rid="F1">14</xref>). Third and fourth maxillary palpomeres approximately same length, both distinctly longer than the fifth (Fig. <xref ref-type="fig" rid="F8">89</xref>). Tegmen with M degeneration and CuA with more branches (Fig. <xref ref-type="fig" rid="F8">91</xref>). Hind wing with M without branches, near apex of R with short branches, CuA with four to six complete branches and two or three branches of them bifurcated near apex (Fig. <xref ref-type="fig" rid="F8">92</xref>). Front femur type B<sub>3</sub> (Fig. <xref ref-type="fig" rid="F8">93</xref>), tarsal claws strongly asymmetrical and unspecialized (Fig. <xref ref-type="fig" rid="F8">94</xref>). Abdominal tergites unspecialized.</p><fig id="F8" position="float" orientation="portrait"><label>Figures 88–99.</label><caption><p>
                <italic><tp:taxon-name><tp:taxon-name-part taxon-name-part-type="genus" reg="Balta">Balta</tp:taxon-name-part> <tp:taxon-name-part taxon-name-part-type="species" reg="valida">valida</tp:taxon-name-part></tp:taxon-name></italic> (Bey-Bienko, 1958) comb. n. <bold>88</bold> head <bold>89</bold> maxillary palps <bold>90</bold> pronotum <bold>91</bold> tegmen <bold>92</bold> hind wing <bold>93</bold> front femur; <bold>94</bold> tarsal claws and arolium; <bold>95</bold> supra-anal plate and paraprocts, ventral view <bold>96</bold> subgenital plate, dorsal view <bold>97</bold> right phallomere <bold>98</bold> median phallomere <bold>99</bold> left phallomere. Scale bars: 0.5 mm (<bold>88–90, 93–99</bold>), 2.0 mm (<bold>91, 92</bold>).</p></caption><graphic xmlns:xlink="http://www.w3.org/1999/xlink" xlink:href="zookeys-714-013-g008.jpg" position="float" orientation="portrait" xlink:type="simple" id="oo_166744.jpg"/></fig><p>
            <bold>Male genitalia.</bold> Supra-anal plate in ventral view short, hind margin finely rounded, right and left paraprocts unsymmetrical (Fig. <xref ref-type="fig" rid="F8">95</xref>). The hind margin of subgenital plate concave near lateral sides and with densely setae; styli conical, with densely scattered short setae, located on lateral lobes (Fig. <xref ref-type="fig" rid="F8">96</xref>). Hook-like phallomere on right side and with preapical concavity (Fig. <xref ref-type="fig" rid="F8">97</xref>). Median phallomere thick and strong and near apex <!--PageBreak-->with a brush-like structure; base of appendage also with long strip brush-like structure (Fig. <xref ref-type="fig" rid="F8">98</xref>). Left phallomere complex, with brush-like structure (Fig. <xref ref-type="fig" rid="F8">99</xref>).</p></tp:treatment-sec><tp:treatment-sec sec-type="description" id="SECID0EG3BG"><title>Measurements (mm).</title><p>Overall length male 16.3–20.5, female 14.5–17.0; tegmen length male 14.2–17.0, female 12.0–14.1; pronotum length × width male 2.3–4.0 × 3.3–5.3, female 3–4.3 × 3.3–5.1.</p></tp:treatment-sec><tp:treatment-sec sec-type="distribution" id="SECID0EL3BG"><title>Distribution.</title><p>China (Hainan, Yunnan).</p><!--PageBreak--></tp:treatment-sec><tp:treatment-sec><!--Section generated to contain objects referenced in tp:taxon-treatment.--><fig id="F1" position="float" orientation="portrait"><label>Figures 1–14.</label><caption><p>
                <bold>1–2</bold> <italic><tp:taxon-name><tp:taxon-name-part taxon-name-part-type="genus" reg="Balta">Balta</tp:taxon-name-part> <tp:taxon-name-part taxon-name-part-type="species" reg="crena">crena</tp:taxon-name-part></tp:taxon-name></italic> sp. n., male: holotype <bold>1</bold> dorsal view <bold>2</bold> ventral view <bold>3–4</bold> <italic><tp:taxon-name><tp:taxon-name-part taxon-name-part-type="genus" reg="Balta">Balta</tp:taxon-name-part> <tp:taxon-name-part taxon-name-part-type="species" reg="maculata">maculata</tp:taxon-name-part></tp:taxon-name></italic> sp. n., male: holotype <bold>3</bold> dorsal view <bold>4</bold> ventral view <bold>5–6</bold> <italic><tp:taxon-name><tp:taxon-name-part taxon-name-part-type="genus" reg="Balta">Balta</tp:taxon-name-part> <tp:taxon-name-part taxon-name-part-type="species" reg="tangi">tangi</tp:taxon-name-part></tp:taxon-name></italic> sp. n., male: holotype <bold>5</bold> dorsal view <bold>6</bold> ventral view <bold>7–8</bold> <italic><tp:taxon-name><tp:taxon-name-part taxon-name-part-type="genus" reg="Balta">Balta</tp:taxon-name-part> <tp:taxon-name-part taxon-name-part-type="species" reg="yaoi">yaoi</tp:taxon-name-part></tp:taxon-name></italic> sp. n., male: holotype <bold>7</bold> dorsal view <bold>8</bold> ventral view <bold>9–10</bold> <italic><tp:taxon-name><tp:taxon-name-part taxon-name-part-type="genus" reg="Balta">Balta</tp:taxon-name-part> <tp:taxon-name-part taxon-name-part-type="species" reg="hwangorum">hwangorum</tp:taxon-name-part></tp:taxon-name></italic> Bey-Bienko, 1958, male <bold>9</bold> dorsal view <bold>10</bold> ventral view <bold>11–12</bold> <italic><tp:taxon-name><tp:taxon-name-part taxon-name-part-type="genus" reg="Balta">Balta</tp:taxon-name-part> <tp:taxon-name-part taxon-name-part-type="species" reg="nodigera">nodigera</tp:taxon-name-part></tp:taxon-name></italic> (Bey-Bienko, 1958) comb. n., male <bold>11</bold> dorsal view <bold>12</bold> ventral view <bold>13–14</bold> <italic><tp:taxon-name><tp:taxon-name-part taxon-name-part-type="genus" reg="Balta">Balta</tp:taxon-name-part> <tp:taxon-name-part taxon-name-part-type="species" reg="valida">valida</tp:taxon-name-part></tp:taxon-name></italic> (Bey-Bienko, 1958), comb. n., male <bold>13</bold> dorsal view <bold>14</bold> ventral view.</p></caption><graphic xmlns:xlink="http://www.w3.org/1999/xlink" xlink:href="zookeys-714-013-g001.jpg" position="float" orientation="portrait" xlink:type="simple" id="oo_166738.jpg"/></fig></tp:treatment-sec><ref-list><ref id="B13"><mixed-citation xmlns:xlink="http://www.w3.org/1999/xlink" xlink:type="simple">
          <person-group><name name-style="western"><surname>Princis</surname><given-names>K</given-names></name></person-group> (<year>1969</year>) <tp:taxon-name><tp:taxon-name-part taxon-name-part-type="order">Blattariae</tp:taxon-name-part></tp:taxon-name>: subordo <tp:taxon-name><tp:taxon-name-part taxon-name-part-type="superfamily">Epilamproidea</tp:taxon-name-part></tp:taxon-name>. Fam.: <tp:taxon-name><tp:taxon-name-part taxon-name-part-type="family">Blattellidae</tp:taxon-name-part></tp:taxon-name>. Orthopterorum Catalogus. Dr. W. Junk N.V., Gravenhage, Uitgeverij, Part 13, 711–1038.</mixed-citation></ref></ref-list></tp:taxon-treatment>
